# Supplementary material for: Crystal structure of aqua­bis­(hepta­fluoro­butano­ato-κO)(1,10′-phenanthroline-κ2 N,N′)copper(II)
Source: Acta Crystallogr E Crystallogr Commun. 2016 Jan 1;72(Pt 1):4–7. doi: 10.1107/S2056989015022720 (PMC4704741; doi:10.1107/S2056989015022720)
Supplement: Supplementary file 1 [file e-72-00004-sup1.cif]

##############################################################################
#                                                                            #
# This CIF contains the data in a paper accepted for publication in          #
# Acta Crystallographica Section E. It conforms to the requirements of       #
# Notes for Authors for Acta Crystallographica Section E, and has been       #
# peer reviewed under the auspices of the IUCr Commission on Journals.       #
#                                                                            #
# Full details of the Crystallographic Information File format               #
# are given in the paper "The Crystallographic Information File (CIF):       #
# a New Standard Archive File for Crystallography" by S. R. Hall, F. H.      #
# Allen and I. D. Brown [Acta Cryst. (1991), A47, 655-685].                  #
#                                                                            #
# The current version of the core CIF dictionary is obtainable from          #
# ftp://ftp.iucr.org/pub/cif_core.dic.                                       #
#                                                                            #
# Software is freely available for graphical display of the structure(s)     #
# in this CIF. For information consult the CIF software page                 #
# http://www.iucr.org/resources/cif/software.                                #
#                                                                            #
# This file may be used for bona fide research purposes within the           #
# scientific community so long as proper attribution is given to the journal # 
# article from which it was obtained.                                        #
#                                                                            #
##############################################################################
data_I
_database_code_depnum_ccdc_archive 'CCDC 1434356'
_audit_creation_method     SHELXL-97
_journal_date_recd_electronic     2015-11-06
_journal_date_accepted     2015-11-27
_journal_name_full     'Acta Crystallographica, Section E'
_journal_year     2016
_journal_volume     72
_journal_issue      1
_journal_page_first     4
_journal_page_last     7
_journal_paper_category     GM
_journal_paper_doi     10.1107/S2056989015022720
_journal_coeditor_code     PJ2026
_publ_contact_author_name     'Ibrahim Kani'
_publ_contact_author_address
;
   Anadolu University
   Faculty of Sciences
   Department of Chemistry
   26470 Eski\;sehir
   Turkey
;
_publ_contact_author_email     ibrahimkani@anadolu.edu.tr
_publ_contact_author_fax     '++90 (222) 239 35 78'
_publ_section_title
;\
Crystal structure of
aquabis(heptafluorobutanoato-\k<i>O</i>)(1,10'-phenanthroline-\k^2^<i>N</i>,\
<i>N</i>')copper(II)
;
loop_
    _publ_author_name
    _publ_author_address
    'Ibrahim Kani'
;
   Anadolu University
   Faculty of Sciences
   Department of Chemistry
   26470 Eski\;sehir
   Turkey
;
_publ_section_synopsis
;
The molecular structure of a mononuclear Cu^II^ complex coordinated by
heptafluorobutanoic acid, 1,10-phenanthroline and a water molecule is
described.
;
_chemical_name_systematic
;\
Aquabis(heptafluorobutanoato-\k<i>O</i>)(1,10'-\
phenanthroline-\k^2^<i>N</i>,<i>N</i>')copper(II)
;
_chemical_name_common     ?
_chemical_formula_moiety     'C20 H10 Cu F14 N2 O5'
_chemical_formula_sum     'C20 H10 Cu F14 N2 O5'
_chemical_formula_iupac     '[Cu (C4 F7 O2)2 (C12 H8 N2) (H2 O)]'
_chemical_formula_weight     687.84
_chemical_melting_point     ?
_space_group_crystal_system     monoclinic
_space_group_name_H-M_alt     'C 2/c'
_space_group_name_Hall     '-C 2yc'
loop_
    _symmetry_equiv_pos_as_xyz
    'x, y, z'
    '-x, y, -z+1/2'
    'x+1/2, y+1/2, z'
    '-x+1/2, y+1/2, -z+1/2'
    '-x, -y, -z'
    'x, -y, z-1/2'
    '-x+1/2, -y+1/2, -z'
    'x+1/2, -y+1/2, z-1/2'
_cell_length_a     18.0213(5)
_cell_length_b     19.4619(6)
_cell_length_c     13.8664(4)
_cell_angle_alpha     90.00
_cell_angle_beta     102.2050(10)
_cell_angle_gamma     90.00
_cell_volume     4753.4(2)
_cell_formula_units_Z     8
_cell_measurement_reflns_used     6696
_cell_measurement_theta_min     2.31
_cell_measurement_theta_max     27.26
_cell_measurement_temperature     110(2)
_exptl_crystal_description     plate
_exptl_crystal_colour     green
_exptl_crystal_size_max     0.35
_exptl_crystal_size_mid     0.26
_exptl_crystal_size_min     0.20
_exptl_crystal_density_diffrn     1.922
_exptl_crystal_density_meas     ?
_exptl_crystal_density_method     'not measured'
_exptl_crystal_F_000     2712
_exptl_absorpt_coefficient_mu     1.067
_exptl_absorpt_correction_type     multi-scan
_exptl_absorpt_process_details
;
(SADABS; Bruker, 2004)
;
_exptl_absorpt_correction_T_min     0.7065
_exptl_absorpt_correction_T_max     0.8149
_exptl_special_details     ?
_diffrn_ambient_temperature     110(2)
_diffrn_radiation_type     MoK\a
_diffrn_radiation_wavelength     0.71073
_diffrn_radiation_source     'fine-focus sealed tube'
_diffrn_radiation_monochromator     graphite
_diffrn_measurement_device_type     'Bruker APEXII CCD area-detector'
_diffrn_measurement_method     'phi and omega scans'
_diffrn_detector_area_resol_mean     ?
_diffrn_reflns_number     22348
_diffrn_reflns_av_R_equivalents     0.0300
_diffrn_reflns_av_sigmaI/netI     0.0330
_diffrn_reflns_theta_min     2.09
_diffrn_reflns_theta_max     28.33
_diffrn_reflns_theta_full     28.33
_diffrn_measured_fraction_theta_max     0.993
_diffrn_measured_fraction_theta_full     0.993
_diffrn_reflns_limit_h_min     -22
_diffrn_reflns_limit_h_max     24
_diffrn_reflns_limit_k_min     -25
_diffrn_reflns_limit_k_max     25
_diffrn_reflns_limit_l_min     -18
_diffrn_reflns_limit_l_max     18
_diffrn_standards_number     ?
_diffrn_standards_interval_count     ?
_diffrn_standards_interval_time     ?
_diffrn_standards_decay_%     ?
_refine_special_details
;
 Refinement of F^2^ against ALL reflections.  The weighted R-factor wR and
 goodness of fit S are based on F^2^, conventional R-factors R are based
 on F, with F set to zero for negative F^2^. The threshold expression of
 F^2^ > 2sigma(F^2^) is used only for calculating R-factors(gt) etc. and is
 not relevant to the choice of reflections for refinement.  R-factors based
 on F^2^ are statistically about twice as large as those based on F, and R-
 factors based on ALL data will be even larger.
;
_reflns_number_total     5892
_reflns_number_gt     4467
_reflns_threshold_expression     I>2sigma(I)
_refine_ls_structure_factor_coef     Fsqd
_refine_ls_matrix_type     full
_refine_ls_R_factor_all     0.0759
_refine_ls_R_factor_gt     0.0558
_refine_ls_wR_factor_gt     0.1405
_refine_ls_wR_factor_ref     0.1562
_refine_ls_goodness_of_fit_ref     0.947
_refine_ls_restrained_S_all     0.948
_refine_ls_number_reflns     5892
_refine_ls_number_parameters     450
_refine_ls_number_restraints     21
_refine_ls_hydrogen_treatment     mixed
_refine_ls_weighting_scheme     calc
_refine_ls_weighting_details
        'calc w=1/[\s^2^(Fo^2^)+(0.0714P)^2^+30.9575P] where P=(Fo^2^+2Fc^2^)/3'
_atom_sites_solution_hydrogens     geom
_atom_sites_solution_primary     direct
_atom_sites_solution_secondary     difmap
_refine_ls_shift/su_max     0.000
_refine_ls_shift/su_mean     0.000
_refine_diff_density_max     1.587
_refine_diff_density_min     -1.075
_refine_ls_extinction_method     none
_refine_ls_extinction_coef     ?
loop_
    _atom_type_symbol
    _atom_type_description
    _atom_type_scat_dispersion_real
    _atom_type_scat_dispersion_imag
    _atom_type_scat_source
    'C' 'C' 0.0033 0.0016
                         'International Tables Vol C Tables 4.2.6.8 and 6.1.1.4'
    'H' 'H' 0.0000 0.0000
                         'International Tables Vol C Tables 4.2.6.8 and 6.1.1.4'
    'Cu' 'Cu' 0.3201 1.2651
                         'International Tables Vol C Tables 4.2.6.8 and 6.1.1.4'
    'F' 'F' 0.0171 0.0103
                         'International Tables Vol C Tables 4.2.6.8 and 6.1.1.4'
    'N' 'N' 0.0061 0.0033
                         'International Tables Vol C Tables 4.2.6.8 and 6.1.1.4'
    'O' 'O' 0.0106 0.0060
                         'International Tables Vol C Tables 4.2.6.8 and 6.1.1.4'
_computing_data_collection
;
APEX2 (Bruker, 2007)
;
_computing_cell_refinement
;
SAINT (Bruker, 2007)
;
_computing_data_reduction
;
SAINT (Bruker, 2007)
;
_computing_structure_solution
;
SHELXS97 (Sheldrick, 2008)
;
_computing_structure_refinement
;
SHELXL97 (Sheldrick, 2008)
;
_computing_molecular_graphics
;
SHELXTL (Sheldrick, 2008)
;
_computing_publication_material
;
WinGX (Farrugia, 2012)
;
loop_
    _atom_site_type_symbol
    _atom_site_label
    _atom_site_fract_x
    _atom_site_fract_y
    _atom_site_fract_z
    _atom_site_U_iso_or_equiv
    _atom_site_adp_type
    _atom_site_calc_flag
    _atom_site_refinement_flags
    _atom_site_occupancy
    _atom_site_symmetry_multiplicity
    _atom_site_disorder_assembly
    _atom_site_disorder_group
    C C1 0.1436(2) -0.00631(18) -0.0275(3) 0.0331(8) Uani d . 1 1 . .
    H H1 0.1945 -0.0102 0.0084 0.040 Uiso calc R 1 1 . .
    C C2 0.1051(3) -0.06556(19) -0.0674(3) 0.0384(9) Uani d . 1 1 . .
    H H2 0.1301 -0.1088 -0.0597 0.046 Uiso calc R 1 1 . .
    C C3 0.0312(2) -0.06099(19) -0.1176(3) 0.0363(8) Uani d . 1 1 . .
    H H3 0.0045 -0.1012 -0.1439 0.044 Uiso calc R 1 1 . .
    C C4 -0.0050(2) 0.00320(18) -0.1299(3) 0.0314(7) Uani d . 1 1 . .
    C C5 -0.0812(2) 0.0146(2) -0.1834(3) 0.0350(8) Uani d . 1 1 . .
    H H5 -0.1121 -0.0237 -0.2083 0.042 Uiso calc R 1 1 . .
    C C6 -0.1098(2) 0.0786(2) -0.1991(3) 0.0358(8) Uani d . 1 1 . .
    H H6 -0.1600 0.0846 -0.2364 0.043 Uiso calc R 1 1 . .
    C C7 -0.0660(2) 0.13790(19) -0.1606(3) 0.0310(7) Uani d . 1 1 . .
    C C8 -0.0907(2) 0.2063(2) -0.1761(3) 0.0377(8) Uani d . 1 1 . .
    H H8 -0.1395 0.2161 -0.2153 0.045 Uiso calc R 1 1 . .
    C C9 -0.0445(2) 0.2586(2) -0.1347(3) 0.0417(9) Uani d . 1 1 . .
    H H9 -0.0604 0.3049 -0.1460 0.050 Uiso calc R 1 1 . .
    C C10 0.0269(2) 0.24334(19) -0.0752(3) 0.0378(8) Uani d . 1 1 . .
    H H10 0.0581 0.2800 -0.0450 0.045 Uiso calc R 1 1 . .
    C C11 0.00687(19) 0.12756(17) -0.1035(2) 0.0265(7) Uani d . 1 1 . .
    C C12 0.03820(19) 0.06005(17) -0.0895(2) 0.0261(7) Uani d . 1 1 . .
    C C13 0.3038(2) 0.1216(2) 0.1361(3) 0.0446(10) Uani d . 1 1 . .
    C C14 0.3553(3) 0.0667(2) 0.1973(3) 0.0497(11) Uani d . 1 1 . .
    C C15 0.3264(3) 0.0430(3) 0.2862(3) 0.0532(12) Uani d . 1 1 . .
    C C16 0.3843(4) 0.0061(3) 0.3681(4) 0.0755(18) Uani d . 1 1 . .
    C C17 0.1326(2) 0.21520(19) 0.1794(3) 0.0378(8) Uani d D 1 1 . .
    Cu Cu1 0.15206(2) 0.14635(2) 0.01889(3) 0.02752(13) Uani d . 1 1 . .
    F F1 0.42548(17) 0.0915(2) 0.2295(3) 0.0965(13) Uani d . 1 1 . .
    F F2 0.3629(3) 0.0143(2) 0.1396(3) 0.122(2) Uani d . 1 1 . .
    F F3 0.3026(2) 0.0984(2) 0.3269(2) 0.1035(16) Uani d . 1 1 . .
    F F4 0.2709(2) -0.0012(3) 0.2555(4) 0.146(3) Uani d . 1 1 . .
    F F5 0.4354(2) 0.04972(17) 0.4146(2) 0.0900(13) Uani d . 1 1 . .
    F F6 0.3516(3) -0.0217(4) 0.4308(4) 0.187(3) Uani d . 1 1 . .
    F F7 0.4236(3) -0.03979(16) 0.3298(3) 0.1140(18) Uani d . 1 1 . .
    N N1 0.11117(17) 0.05511(14) -0.0382(2) 0.0272(6) Uani d . 1 1 A .
    N N2 0.05191(16) 0.17936(15) -0.0599(2) 0.0296(6) Uani d . 1 1 A .
    O O1 0.23861(16) 0.09849(14) 0.09756(19) 0.0376(6) Uani d . 1 1 A .
    O O2 0.33070(19) 0.1784(2) 0.1330(4) 0.0850(15) Uani d . 1 1 . .
    O O3 0.15945(15) 0.22857(13) 0.1045(2) 0.0358(6) Uani d . 1 1 A .
    O O4 0.1086(2) 0.16038(16) 0.2021(3) 0.0548(9) Uani d . 1 1 A .
    O O5 0.21033(16) 0.18964(17) -0.0891(2) 0.0435(7) Uani d D 1 1 A .
    C C19A 0.1413(3) 0.2694(3) 0.3503(4) 0.0340(14) Uani d PD 0.705(9) 1 A 1
    C C18A 0.1341(3) 0.2831(3) 0.2401(4) 0.0308(14) Uani d PD 0.705(9) 1 A 1
    F F10 0.1905(3) 0.3264(2) 0.2301(4) 0.0468(12) Uani d P 0.705(9) 1 A 1
    F F10A 0.0794(3) 0.2369(3) 0.3662(4) 0.0391(11) Uani d PD 0.705(9) 1 A 1
    F F11A 0.2022(3) 0.2288(2) 0.3824(4) 0.0542(13) Uani d PD 0.705(9) 1 A 1
    F F13A 0.1512(3) 0.3159(3) 0.5086(4) 0.0653(15) Uani d PD 0.705(9) 1 A 1
    F F14A 0.2185(6) 0.3659(6) 0.4174(5) 0.067(2) Uani d PD 0.705(9) 1 A 1
    C C18B 0.1086(7) 0.2638(6) 0.2581(8) 0.031(3) Uani d PD 0.295(9) 1 A 2
    C C19B 0.1812(6) 0.2937(6) 0.3221(8) 0.033(3) Uani d PD 0.295(9) 1 A 2
    F F9B 0.0682(7) 0.2367(6) 0.3213(9) 0.034(2) Uani d PD 0.295(9) 1 A 2
    F F10B 0.2100(7) 0.3414(6) 0.2688(9) 0.040(2) Uani d PD 0.295(9) 1 A 2
    F F11B 0.2321(6) 0.2427(5) 0.3454(9) 0.046(3) Uani d PD 0.295(9) 1 A 2
    F F13B 0.1619(7) 0.2812(7) 0.4850(8) 0.055(3) Uani d PD 0.295(9) 1 A 2
    F F14B 0.2290(11) 0.3614(15) 0.4558(11) 0.063(5) Uani d PD 0.295(9) 1 A 2
    F F8 0.06788(13) 0.31602(11) 0.20682(16) 0.0373(5) Uani d D 1 1 . .
    F F12 0.10008(19) 0.37634(14) 0.3905(2) 0.0641(8) Uani d D 1 1 A .
    C C20 0.1565(3) 0.3330(2) 0.4172(3) 0.0571(13) Uani d D 1 1 . .
    H H5A 0.200(3) 0.2313(13) -0.100(5) 0.086 Uiso d D 1 1 . .
    H H5B 0.2577(13) 0.185(3) -0.081(5) 0.086 Uiso d D 1 1 . .
loop_
    _atom_site_aniso_label
    _atom_site_aniso_U_11
    _atom_site_aniso_U_22
    _atom_site_aniso_U_33
    _atom_site_aniso_U_12
    _atom_site_aniso_U_13
    _atom_site_aniso_U_23
    C1 0.043(2) 0.0282(17) 0.0332(18) 0.0037(15) 0.0187(16) 0.0015(14)
    C2 0.060(3) 0.0249(17) 0.0364(19) 0.0036(16) 0.0247(18) -0.0016(14)
    C3 0.054(2) 0.0292(17) 0.0328(18) -0.0083(16) 0.0249(17) -0.0060(14)
    C4 0.0391(19) 0.0321(17) 0.0289(16) -0.0094(15) 0.0207(15) -0.0066(14)
    C5 0.039(2) 0.042(2) 0.0291(17) -0.0145(16) 0.0179(15) -0.0131(15)
    C6 0.0314(19) 0.049(2) 0.0299(17) -0.0093(16) 0.0124(15) -0.0076(16)
    C7 0.0293(17) 0.0372(19) 0.0297(16) -0.0024(14) 0.0130(14) -0.0025(14)
    C8 0.0292(18) 0.044(2) 0.040(2) 0.0023(16) 0.0086(15) 0.0013(17)
    C9 0.033(2) 0.0312(19) 0.059(3) 0.0060(15) 0.0050(18) 0.0054(18)
    C10 0.0318(19) 0.0266(17) 0.054(2) -0.0013(14) 0.0066(17) 0.0010(16)
    C11 0.0274(16) 0.0270(15) 0.0287(16) -0.0049(13) 0.0144(13) -0.0016(13)
    C12 0.0294(17) 0.0266(15) 0.0269(15) -0.0031(13) 0.0165(13) -0.0029(12)
    C13 0.033(2) 0.056(3) 0.045(2) 0.0097(19) 0.0077(17) 0.0139(19)
    C14 0.053(3) 0.047(2) 0.044(2) 0.015(2) -0.0026(19) -0.0041(19)
    C15 0.049(3) 0.052(3) 0.049(2) -0.009(2) -0.012(2) 0.015(2)
    C16 0.100(5) 0.056(3) 0.053(3) 0.005(3) -0.025(3) 0.008(3)
    C17 0.037(2) 0.0278(18) 0.048(2) -0.0001(15) 0.0085(17) -0.0129(16)
    Cu1 0.0256(2) 0.0237(2) 0.0338(2) -0.00175(16) 0.00763(16) 0.00126(16)
    F1 0.0325(15) 0.120(3) 0.128(3) 0.0171(17) -0.0034(17) 0.051(3)
    F2 0.175(4) 0.108(3) 0.061(2) 0.099(3) -0.027(2) -0.033(2)
    F3 0.115(3) 0.151(4) 0.0462(17) 0.081(3) 0.0195(18) 0.009(2)
    F4 0.094(3) 0.141(4) 0.162(4) -0.081(3) -0.066(3) 0.109(3)
    F5 0.110(3) 0.065(2) 0.0649(19) 0.0228(19) -0.0494(19) -0.0231(16)
    F6 0.147(5) 0.268(8) 0.127(4) -0.009(5) -0.010(4) 0.148(5)
    F7 0.171(4) 0.0399(17) 0.090(3) 0.039(2) -0.064(3) -0.0144(17)
    N1 0.0322(15) 0.0250(13) 0.0279(13) -0.0003(11) 0.0146(12) -0.0006(11)
    N2 0.0248(14) 0.0259(14) 0.0395(16) -0.0015(11) 0.0097(12) 0.0022(12)
    O1 0.0396(15) 0.0344(14) 0.0362(13) 0.0061(11) 0.0022(11) -0.0013(11)
    O2 0.0348(18) 0.077(3) 0.131(4) -0.0168(17) -0.010(2) 0.060(3)
    O3 0.0354(14) 0.0245(12) 0.0457(15) -0.0064(10) 0.0045(12) -0.0028(11)
    O4 0.064(2) 0.0404(16) 0.071(2) -0.0094(15) 0.0411(18) -0.0060(15)
    O5 0.0326(14) 0.0626(19) 0.0336(14) -0.0162(13) 0.0033(12) 0.0108(13)
    C19A 0.036(3) 0.022(2) 0.043(3) -0.003(2) 0.009(2) 0.001(2)
    C18A 0.034(3) 0.017(2) 0.046(3) -0.007(2) 0.017(2) -0.006(2)
    F10 0.060(3) 0.031(2) 0.060(3) -0.0265(18) 0.036(3) -0.019(2)
    F10A 0.049(3) 0.0278(17) 0.046(3) -0.0078(16) 0.022(2) 0.004(2)
    F11A 0.046(3) 0.044(2) 0.068(3) 0.0102(19) 0.001(2) 0.006(2)
    F13A 0.099(4) 0.059(3) 0.035(2) -0.008(3) 0.007(2) -0.003(2)
    F14A 0.080(4) 0.063(4) 0.062(5) -0.034(3) 0.020(4) -0.017(5)
    C18B 0.030(7) 0.025(7) 0.038(7) -0.002(5) 0.007(6) 0.005(5)
    C19B 0.039(7) 0.032(6) 0.027(6) -0.004(5) 0.006(5) 0.002(5)
    F9B 0.034(5) 0.031(4) 0.040(6) -0.006(3) 0.015(5) 0.002(5)
    F10B 0.052(6) 0.031(5) 0.045(6) -0.017(4) 0.024(5) -0.007(4)
    F11B 0.032(5) 0.045(5) 0.055(6) 0.006(4) -0.004(4) -0.006(4)
    F13B 0.065(7) 0.072(8) 0.028(5) -0.028(6) 0.007(4) 0.003(5)
    F14B 0.087(12) 0.063(8) 0.054(10) -0.021(8) 0.046(9) -0.013(10)
    F8 0.0431(13) 0.0271(10) 0.0419(12) 0.0077(9) 0.0096(10) 0.0026(9)
    F12 0.092(2) 0.0404(14) 0.0661(18) -0.0051(15) 0.0298(17) -0.0202(13)
    C20 0.091(4) 0.046(2) 0.033(2) -0.024(3) 0.010(2) -0.0066(18)
_geom_special_details
;
 All esds (except the esd in the dihedral angle between two l.s. planes)
 are estimated using the full covariance matrix.  The cell esds are taken
 into account individually in the estimation of esds in distances, angles
 and torsion angles; correlations between esds in cell parameters are only
 used when they are defined by crystal symmetry.  An approximate (isotropic)
 treatment of cell esds is used for estimating esds involving l.s. planes.
;
loop_
    _geom_bond_atom_site_label_1
    _geom_bond_atom_site_label_2
    _geom_bond_site_symmetry_2
    _geom_bond_distance
    _geom_bond_publ_flag
    C1 N1 . 1.325(4) ?
    C1 C2 . 1.398(5) ?
    C1 H1 . 0.9500 ?
    C2 C3 . 1.369(6) ?
    C2 H2 . 0.9500 ?
    C3 C4 . 1.403(5) ?
    C3 H3 . 0.9500 ?
    C4 C12 . 1.400(5) ?
    C4 C5 . 1.433(6) ?
    C5 C6 . 1.348(6) ?
    C5 H5 . 0.9500 ?
    C6 C7 . 1.437(5) ?
    C6 H6 . 0.9500 ?
    C7 C11 . 1.397(5) ?
    C7 C8 . 1.406(5) ?
    C8 C9 . 1.362(6) ?
    C8 H8 . 0.9500 ?
    C9 C10 . 1.405(5) ?
    C9 H9 . 0.9500 ?
    C10 N2 . 1.326(5) ?
    C10 H10 . 0.9500 ?
    C11 N2 . 1.354(4) ?
    C11 C12 . 1.427(5) ?
    C12 N1 . 1.360(4) ?
    C13 O2 . 1.211(6) ?
    C13 O1 . 1.265(5) ?
    C13 C14 . 1.546(6) ?
    C14 F2 . 1.321(5) ?
    C14 F1 . 1.339(6) ?
    C14 C15 . 1.508(7) ?
    C15 F4 . 1.321(6) ?
    C15 F3 . 1.329(6) ?
    C15 C16 . 1.546(7) ?
    C16 F6 . 1.271(8) ?
    C16 F5 . 1.316(7) ?
    C16 F7 . 1.319(8) ?
    C17 O4 . 1.218(5) ?
    C17 O3 . 1.261(5) ?
    C17 C18A . 1.564(6) ?
    C17 C18B . 1.572(11) ?
    Cu1 O1 . 1.942(3) y
    Cu1 O3 . 1.980(3) y
    Cu1 N2 . 2.007(3) y
    Cu1 N1 . 2.019(3) y
    Cu1 O5 . 2.173(3) y
    O5 H5A . 0.840(19) ?
    O5 H5B . 0.843(19) ?
    C19A F10A . 1.341(7) ?
    C19A F11A . 1.349(6) ?
    C19A C18A . 1.530(7) ?
    C19A C20 . 1.536(7) ?
    C18A F8 . 1.348(6) ?
    C18A F10 . 1.349(8) ?
    F13A C20 . 1.332(6) ?
    F14A C20 . 1.288(9) ?
    C18B F9B . 1.359(15) ?
    C18B F8 . 1.363(11) ?
    C18B C19B . 1.532(12) ?
    C19B F11B . 1.344(12) ?
    C19B F10B . 1.357(13) ?
    C19B C20 . 1.665(13) ?
    F13B C20 . 1.366(11) ?
    F14B C20 . 1.417(16) ?
    F12 C20 . 1.313(6) ?
loop_
    _geom_angle_atom_site_label_1
    _geom_angle_atom_site_label_2
    _geom_angle_atom_site_label_3
    _geom_angle_site_symmetry_1
    _geom_angle_site_symmetry_3
    _geom_angle
    _geom_angle_publ_flag
    N1 C1 C2 . . 122.0(4) ?
    N1 C1 H1 . . 119.0 ?
    C2 C1 H1 . . 119.0 ?
    C3 C2 C1 . . 119.7(4) ?
    C3 C2 H2 . . 120.1 ?
    C1 C2 H2 . . 120.1 ?
    C2 C3 C4 . . 119.8(3) ?
    C2 C3 H3 . . 120.1 ?
    C4 C3 H3 . . 120.1 ?
    C12 C4 C3 . . 116.7(3) ?
    C12 C4 C5 . . 118.4(3) ?
    C3 C4 C5 . . 124.8(3) ?
    C6 C5 C4 . . 121.2(3) ?
    C6 C5 H5 . . 119.4 ?
    C4 C5 H5 . . 119.4 ?
    C5 C6 C7 . . 121.4(4) ?
    C5 C6 H6 . . 119.3 ?
    C7 C6 H6 . . 119.3 ?
    C11 C7 C8 . . 116.9(3) ?
    C11 C7 C6 . . 118.2(3) ?
    C8 C7 C6 . . 124.9(4) ?
    C9 C8 C7 . . 119.8(4) ?
    C9 C8 H8 . . 120.1 ?
    C7 C8 H8 . . 120.1 ?
    C8 C9 C10 . . 119.5(4) ?
    C8 C9 H9 . . 120.2 ?
    C10 C9 H9 . . 120.2 ?
    N2 C10 C9 . . 122.0(4) ?
    N2 C10 H10 . . 119.0 ?
    C9 C10 H10 . . 119.0 ?
    N2 C11 C7 . . 123.3(3) ?
    N2 C11 C12 . . 116.2(3) ?
    C7 C11 C12 . . 120.5(3) ?
    N1 C12 C4 . . 123.3(3) ?
    N1 C12 C11 . . 116.6(3) ?
    C4 C12 C11 . . 120.1(3) ?
    O2 C13 O1 . . 130.7(4) ?
    O2 C13 C14 . . 116.8(4) ?
    O1 C13 C14 . . 112.5(4) ?
    F2 C14 F1 . . 105.6(5) ?
    F2 C14 C15 . . 110.9(5) ?
    F1 C14 C15 . . 107.6(4) ?
    F2 C14 C13 . . 109.1(4) ?
    F1 C14 C13 . . 110.4(4) ?
    C15 C14 C13 . . 112.9(4) ?
    F4 C15 F3 . . 112.0(5) ?
    F4 C15 C14 . . 107.7(4) ?
    F3 C15 C14 . . 107.3(4) ?
    F4 C15 C16 . . 106.4(4) ?
    F3 C15 C16 . . 107.1(4) ?
    C14 C15 C16 . . 116.5(5) ?
    F6 C16 F5 . . 108.4(6) ?
    F6 C16 F7 . . 110.6(6) ?
    F5 C16 F7 . . 104.8(6) ?
    F6 C16 C15 . . 111.3(6) ?
    F5 C16 C15 . . 110.7(4) ?
    F7 C16 C15 . . 110.8(5) ?
    O4 C17 O3 . . 127.8(3) ?
    O4 C17 C18A . . 124.6(4) ?
    O3 C17 C18A . . 107.6(4) ?
    O4 C17 C18B . . 100.5(5) ?
    O3 C17 C18B . . 131.1(5) ?
    C18A C17 C18B . . 25.1(4) ?
    O1 Cu1 O3 . . 96.11(11) y
    O1 Cu1 N2 . . 169.16(12) y
    O3 Cu1 N2 . . 90.37(12) y
    O1 Cu1 N1 . . 88.94(11) y
    O3 Cu1 N1 . . 156.71(11) y
    N2 Cu1 N1 . . 81.75(12) y
    O1 Cu1 O5 . . 97.20(12) y
    O3 Cu1 O5 . . 96.84(12) y
    N2 Cu1 O5 . . 90.61(12) y
    N1 Cu1 O5 . . 105.09(12) y
    C1 N1 C12 . . 118.5(3) ?
    C1 N1 Cu1 . . 129.3(3) ?
    C12 N1 Cu1 . . 112.0(2) ?
    C10 N2 C11 . . 118.4(3) ?
    C10 N2 Cu1 . . 128.6(3) ?
    C11 N2 Cu1 . . 113.0(2) ?
    C13 O1 Cu1 . . 129.1(3) ?
    C17 O3 Cu1 . . 109.7(2) ?
    Cu1 O5 H5A . . 112(4) ?
    Cu1 O5 H5B . . 120(4) ?
    H5A O5 H5B . . 108(3) ?
    F10A C19A F11A . . 108.4(5) ?
    F10A C19A C18A . . 110.4(5) ?
    F11A C19A C18A . . 108.8(5) ?
    F10A C19A C20 . . 109.2(5) ?
    F11A C19A C20 . . 104.1(4) ?
    C18A C19A C20 . . 115.5(4) ?
    F8 C18A F10 . . 107.4(5) ?
    F8 C18A C19A . . 107.8(4) ?
    F10 C18A C19A . . 107.7(5) ?
    F8 C18A C17 . . 107.7(4) ?
    F10 C18A C17 . . 113.6(4) ?
    C19A C18A C17 . . 112.3(4) ?
    F9B C18B F8 . . 108.9(9) ?
    F9B C18B C19B . . 106.3(10) ?
    F8 C18B C19B . . 108.5(9) ?
    F9B C18B C17 . . 118.6(9) ?
    F8 C18B C17 . . 106.5(7) ?
    C19B C18B C17 . . 107.7(9) ?
    F11B C19B F10B . . 108.4(11) ?
    F11B C19B C18B . . 108.3(9) ?
    F10B C19B C18B . . 108.8(11) ?
    F11B C19B C20 . . 115.6(9) ?
    F10B C19B C20 . . 108.4(9) ?
    C18B C19B C20 . . 107.2(8) ?
    C18A F8 C18B . . 29.1(5) ?
    F14A C20 F12 . . 107.5(7) ?
    F14A C20 F13A . . 111.0(5) ?
    F12 C20 F13A . . 102.8(5) ?
    F14A C20 F13B . . 115.4(8) ?
    F12 C20 F13B . . 127.3(7) ?
    F13A C20 F13B . . 34.1(5) ?
    F14A C20 F14B . . 22.1(8) ?
    F12 C20 F14B . . 116.9(13) ?
    F13A C20 F14B . . 89.1(8) ?
    F13B C20 F14B . . 95.9(11) ?
    F14A C20 C19A . . 116.4(6) ?
    F12 C20 C19A . . 108.6(4) ?
    F13A C20 C19A . . 109.6(4) ?
    F13B C20 C19A . . 78.5(7) ?
    F14B C20 C19A . . 125.1(12) ?
    F14A C20 C19B . . 81.5(6) ?
    F12 C20 C19B . . 113.1(5) ?
    F13A C20 C19B . . 136.4(6) ?
    F13B C20 C19B . . 102.4(8) ?
    F14B C20 C19B . . 95.6(10) ?
    C19A C20 C19B . . 36.3(4) ?
loop_
    _geom_hbond_atom_site_label_D
    _geom_hbond_atom_site_label_H
    _geom_hbond_atom_site_label_A
    _geom_hbond_site_symmetry_A
    _geom_hbond_distance_DH
    _geom_hbond_distance_HA
    _geom_hbond_distance_DA
    _geom_hbond_angle_DHA
    C3 H3 O4 5 0.95 2.33 3.196(5) 151.0
    C6 H6 F4 5 0.95 2.54 3.217(5) 128.0
    O5 H5B F10 7 0.843(19) 2.45(6) 2.931(6) 117(5)
    O5 H5B O3 7 0.843(19) 2.31(5) 2.881(4) 125(4)
    O5 H5A O2 7 0.840(19) 1.87(2) 2.707(5) 175(6)
    C1 H1 O1 . 0.95 2.49 2.974(5) 111.3
