# Supplementary material for: Crystal structure of aqua­bis­(hepta­fluoro­butano­ato-κO)(1,10′-phenanthroline-κ2 N,N′)copper(II)
Source: Acta Crystallogr E Crystallogr Commun. 2016 Jan 1;72(Pt 1):4–7. doi: 10.1107/S2056989015022720 (PMC4704741; doi:10.1107/S2056989015022720)
Supplement: Supplementary file 2 [file e-72-00004-Isup2.hkl]

#
# h,k,l, Fc-squared, Fo-squared, sigma(Fo-squared) and status flag
#
data_I
_shelx_title ' I in space group C 2/c'
_shelx_refln_list_code          4
_shelx_F_calc_maximum      544.45
_exptl_crystal_F_000      2712.00
_reflns_d_resolution_high  0.7489
 
loop_
 _symmetry_equiv_pos_as_xyz
 'x, y, z'
 '-x, y, -z+1/2'
 'x+1/2, y+1/2, z'
 '-x+1/2, y+1/2, -z+1/2'
 '-x, -y, -z'
 'x, -y, z-1/2'
 '-x+1/2, -y+1/2, -z'
 'x+1/2, -y+1/2, z-1/2'
 
_cell_length_a    18.0213
_cell_length_b    19.4619
_cell_length_c    13.8664
_cell_angle_alpha  90.000
_cell_angle_beta  102.205
_cell_angle_gamma  90.000
 
_shelx_F_squared_multiplier     1.000
 
loop_
 _refln_index_h
 _refln_index_k
 _refln_index_l
 _refln_F_squared_calc
 _refln_F_squared_meas
 _refln_F_squared_sigma
 _refln_observed_status
   2   0   0     6160.89     9387.08    145.07 o
   4   0   0   254267.42   248235.20   3654.53 o
   6   0   0     3624.11     3111.30     75.44 o
   8   0   0     4090.30     3571.79     85.70 o
  10   0   0    22180.75    21739.91    356.55 o
  12   0   0     4723.28     4644.58    217.90 o
  14   0   0    15835.70    14508.14    306.48 o
  16   0   0     5548.21     4637.58    253.13 o
  18   0   0        1.10      -38.64     54.42 o
  20   0   0     3338.76     3287.72    149.33 o
   3   1   0    60996.58    68305.50    565.13 o
   5   1   0     1527.56     1863.55     31.54 o
   7   1   0    44131.33    42776.89    396.37 o
   9   1   0     3061.40     3898.20     85.02 o
  11   1   0      939.59      914.68     38.00 o
  13   1   0      284.36      411.13     46.96 o
  15   1   0     1583.69     1800.42     67.42 o
  17   1   0      773.12     1029.39     64.17 o
  19   1   0     2287.24     2612.09    225.21 o
   0   2   0     1482.96     1256.01    102.54 o
   2   2   0    10496.26     9683.46     81.27 o
   4   2   0       18.87       20.10     10.89 o
   6   2   0    13976.52    13843.59    122.54 o
   8   2   0    19095.50    20650.25    219.51 o
  10   2   0     4206.16     4638.07     69.98 o
  12   2   0       19.26       11.47     19.34 o
  14   2   0     1562.78     1870.57     67.25 o
  16   2   0      811.56     1155.48    104.99 o
  18   2   0       61.04       51.36     45.62 o
  20   2   0      207.81      174.17     56.18 o
   1   3   0    18539.73    20607.66    208.17 o
   3   3   0    17732.08    20289.28    187.65 o
   5   3   0     7893.32     7917.95     81.33 o
   7   3   0    12933.69    11524.63    117.48 o
   9   3   0     1655.69     1950.27     46.04 o
  11   3   0    13675.84    12806.84    165.51 o
  13   3   0    10649.82    10041.87    172.51 o
  15   3   0      235.66      173.92     57.41 o
  17   3   0     2280.67     2259.98    114.00 o
  19   3   0     3114.77     2975.40    173.03 o
  21   3   0      262.05      135.97     48.52 o
   0   4   0     7335.92     8871.67    173.91 o
   2   4   0    20266.79    19673.35    228.71 o
   4   4   0      370.84      427.97     18.19 o
   6   4   0     2431.68     2072.46     36.42 o
   8   4   0      133.92      241.98     21.50 o
  10   4   0      304.49      205.11     22.14 o
  12   4   0     2163.24     2509.09     62.38 o
  14   4   0      877.94      859.59     51.55 o
  16   4   0      790.97     1079.17     74.92 o
  18   4   0      304.94      214.83     50.71 o
  20   4   0     2300.24     2394.85    118.48 o
  22   4   0     1074.58     1489.97    217.89 o
   1   5   0      264.65      343.96     15.52 o
   3   5   0     4702.51     5181.27     68.87 o
   5   5   0       24.61       52.52     12.58 o
   7   5   0    22634.06    22937.92    219.99 o
   9   5   0     2922.10     2654.99     54.80 o
  11   5   0     3997.63     4051.31     78.88 o
  13   5   0      279.55      168.86     33.10 o
  15   5   0     2869.49     2556.37    135.05 o
  17   5   0     2726.13     3447.94    121.11 o
  19   5   0        8.13      -44.44     44.44 o
  21   5   0       14.10      -21.97     61.52 o
  23   5   0      215.95      471.02    163.42 o
   0   6   0    39950.98    40988.17    572.87 o
   2   6   0    21741.68    21306.66    223.97 o
   4   6   0    22480.15    23606.65    223.54 o
   6   6   0    31696.30    29929.43    298.03 o
   8   6   0      543.73      365.04     23.13 o
  10   6   0     9036.71     7531.79    120.64 o
  12   6   0     3332.53     3210.12     75.54 o
  14   6   0     7358.36     7352.70    161.71 o
  16   6   0      809.03      765.92     66.39 o
  18   6   0      738.34      653.74     67.95 o
  20   6   0     1458.80     1574.27    108.23 o
  22   6   0       21.66      128.17    121.76 o
   1   7   0     2900.54     2705.41     48.34 o
   3   7   0      124.13      210.40     17.26 o
   5   7   0      571.80      457.46     22.94 o
   7   7   0    35490.84    38234.64    410.96 o
   9   7   0    33523.41    35249.88    418.87 o
  11   7   0      453.52      722.88     38.02 o
  13   7   0    21106.33    23227.42    326.18 o
  15   7   0     3257.09     2815.92     93.27 o
  17   7   0     1424.00     1492.10    125.87 o
  19   7   0     1075.44     1184.53     87.80 o
  21   7   0      422.96      514.74     89.95 o
   0   8   0     9509.79     9526.74    159.38 o
   2   8   0     6070.59     5841.35     79.55 o
   4   8   0     1277.48     1916.43     57.81 o
   6   8   0     6325.36     7005.72     90.58 o
   8   8   0    10616.04    10059.62    145.10 o
  10   8   0     1180.55      711.86     39.34 o
  12   8   0     2915.93     2812.55     87.33 o
  14   8   0     5487.75     5276.06    126.46 o
  16   8   0      322.75      293.63     48.31 o
  18   8   0      344.58      468.12     66.06 o
  20   8   0      487.50      393.08     82.37 o
  22   8   0       41.60      -48.06    128.17 o
   1   9   0        5.18        9.68     12.86 o
   3   9   0      624.15      551.32     38.48 o
   5   9   0     6252.26     7022.17    110.54 o
   7   9   0     1925.86     1175.59     39.17 o
   9   9   0     2727.04     3078.38    108.71 o
  11   9   0     5227.97     4756.58     96.36 o
  13   9   0     5294.06     4905.37    135.97 o
  15   9   0     1470.85     1466.04     76.80 o
  17   9   0      278.83      317.40     57.09 o
  19   9   0      878.55      687.94     76.49 o
  21   9   0      115.53      129.75     76.47 o
   0  10   0    27310.48    25971.56    388.33 o
   2  10   0     4892.43     5677.49     82.49 o
   4  10   0    15540.58    16267.40    189.11 o
   6  10   0     5905.57     6050.39    100.37 o
   8  10   0        8.19       12.45     22.51 o
  10  10   0    11238.70    11960.79    175.29 o
  12  10   0      255.10      240.78     35.20 o
  14  10   0       21.02      -37.24     37.24 o
  16  10   0     6589.39     6659.15    231.71 o
  18  10   0      135.11      133.74     62.13 o
  20  10   0     1234.08     1254.72    197.06 o
   1  11   0    11754.37    11683.88    141.92 o
   3  11   0    23244.86    21517.53    240.79 o
   5  11   0      693.49      918.07     39.79 o
   7  11   0     7979.55     6834.52    137.79 o
   9  11   0    10153.38    10584.16    159.66 o
  11  11   0       15.98       48.23     29.13 o
  13  11   0     5646.61     5680.91    139.67 o
  15  11   0        1.47       -5.36     47.17 o
  17  11   0     1465.43     1401.90     83.06 o
  19  11   0      260.89      197.20     62.48 o
  21  11   0      315.22      435.78    115.35 o
   0  12   0     3940.19     3676.49     93.70 o
   2  12   0      615.11      490.38     28.37 o
   4  12   0      408.91      601.77     34.35 o
   6  12   0      176.01      253.64     28.50 o
   8  12   0      436.27      263.36     33.07 o
  10  12   0     2238.75     2174.88     65.81 o
  12  12   0        0.02      -10.33     30.34 o
  14  12   0       54.61      118.05     49.95 o
  16  12   0      216.05      206.52     51.31 o
  18  12   0       34.67      -37.20     46.82 o
  20  12   0        0.27      -32.04     83.31 o
   1  13   0    35344.26    36288.13    420.55 o
   3  13   0    15004.41    16134.47    213.63 o
   5  13   0     1601.60     1847.91     57.10 o
   7  13   0     1428.91     1888.84     53.36 o
   9  13   0     6533.36     7005.85    157.51 o
  11  13   0      793.37      899.40     50.62 o
  13  13   0     3335.54     3370.88    128.10 o
  15  13   0        1.82       36.88     45.80 o
  17  13   0      871.40      939.13     75.64 o
  19  13   0      575.01      502.37     90.08 o
   0  14   0     7862.83     6309.59    188.16 o
   2  14   0     1870.72     2033.21     59.17 o
   4  14   0    15305.64    13737.84    191.55 o
   6  14   0    13257.90    13573.90    192.27 o
   8  14   0    13205.95    12436.90    165.91 o
  10  14   0     3914.73     3678.39     77.27 o
  12  14   0      321.98      154.34     45.95 o
  14  14   0     3077.66     3063.02    108.02 o
  16  14   0     2862.04     3319.44    135.38 o
  18  14   0       74.24      -12.71     66.18 o
   1  15   0     5084.50     5948.86    122.53 o
   3  15   0        5.86       27.16     24.94 o
   5  15   0       11.25      -10.12     25.48 o
   7  15   0     2699.06     2750.45     65.76 o
   9  15   0     1202.17     1354.42     50.91 o
  11  15   0      330.77      398.79     53.58 o
  13  15   0        6.05      -23.93     43.18 o
  15  15   0      138.77      154.81     60.72 o
  17  15   0      213.83       66.11     71.54 o
  19  15   0      436.71      560.74    131.37 o
   0  16   0     2128.72     2033.84    106.96 o
   2  16   0     7282.05     6741.37    118.92 o
   4  16   0     5457.44     5706.01    113.18 o
   6  16   0     1328.16     1071.61     51.32 o
   8  16   0      721.83      920.04     44.36 o
  10  16   0     2056.84     2396.21    138.59 o
  12  16   0      771.90      819.68     81.38 o
  14  16   0      440.64      527.80     72.42 o
  16  16   0      216.72      115.58     66.39 o
  18  16   0      334.06      219.97     83.47 o
   1  17   0      533.69      545.29     48.62 o
   3  17   0    18143.78    18459.61    251.26 o
   5  17   0      142.62       48.91     29.49 o
   7  17   0     4204.87     4531.64     88.95 o
   9  17   0     3015.07     3075.23    101.88 o
  11  17   0      331.62      220.47     67.82 o
  13  17   0     2835.33     2564.30    184.06 o
  15  17   0       42.94       30.68     61.26 o
  17  17   0      968.50     1127.12    317.22 o
   0  18   0      234.94      260.72     59.84 o
   2  18   0       33.47       81.58     30.72 o
   4  18   0       61.47      121.63     31.36 o
   6  18   0       30.67       35.13     30.51 o
   8  18   0      249.46      163.97     55.53 o
  10  18   0     1121.74     1503.80    100.10 o
  12  18   0      254.71      143.67     60.15 o
  14  18   0      883.87      800.12     88.98 o
  16  18   0      393.06      304.88     91.57 o
   1  19   0      549.28      359.89     39.65 o
   3  19   0      432.34      386.14     41.34 o
   5  19   0      369.38      282.66     59.74 o
   7  19   0      710.54      786.68     79.26 o
   9  19   0      118.08       56.49     55.25 o
  11  19   0      185.01      263.69     66.90 o
  13  19   0       62.44       32.33     61.77 o
  15  19   0        6.19       62.99     78.43 o
   0  20   0     1414.27     1320.42    105.33 o
   2  20   0      102.92       47.63     39.17 o
   4  20   0      200.93      271.81     59.88 o
   6  20   0      638.07      558.79     72.47 o
   8  20   0      770.24      544.43     77.02 o
  10  20   0     2680.62     2864.23    142.82 o
  12  20   0      362.43      592.58     83.68 o
  14  20   0      216.14       96.48     80.07 o
   1  21   0     1150.30      904.75     81.38 o
   3  21   0     4174.78     4533.03    150.13 o
   5  21   0      849.30      944.84     86.68 o
   7  21   0     2482.99     2578.60    131.32 o
   9  21   0      775.06      505.82     78.60 o
  11  21   0      455.51      416.19     77.79 o
  13  21   0     1965.36     1892.25    148.29 o
   0  22   0     2885.05     3386.88    243.52 o
   2  22   0      140.73      206.16     62.12 o
   4  22   0       11.13       48.12     59.26 o
   6  22   0      214.73      299.16     69.05 o
   8  22   0      345.27      624.05     85.84 o
  10  22   0      510.03      787.28     90.81 o
  12  22   0      453.57      468.01    153.80 o
   1  23   0     1498.06     1223.91    243.52 o
   3  23   0     2326.61     1929.59    150.56 o
   5  23   0       98.81       36.82     64.01 o
   7  23   0        9.43      -27.74     62.73 o
   9  23   0      272.13      256.24     75.12 o
   0  24   0     2658.94     2822.93    256.34 o
   2  24   0      370.61      480.15    101.88 o
   4  24   0     1036.84     1051.78    126.88 o
   6  24   0      575.87      446.96    103.07 o
   8  24   0        5.89       -5.85     70.25 o
   1  25   0      553.26      550.19    109.73 o
   3  25   0      409.14      445.32    103.05 o
   5  25   0        7.23      -53.24     82.12 o
 -23   1   1       73.81       73.70    121.76 o
 -21   1   1     1853.62     1517.27    152.82 o
 -19   1   1       91.91       91.85     58.53 o
 -17   1   1      901.11     1157.94     57.27 o
 -15   1   1     1429.96     1434.07     82.21 o
 -13   1   1     1360.27     1320.01     55.49 o
 -11   1   1     2364.99     1778.61     57.04 o
  -9   1   1     9258.36     8902.40    112.19 o
  -7   1   1     9405.50     9568.43     98.44 o
  -5   1   1     3687.70     3788.24     40.37 o
  -3   1   1    32706.27    34348.25    322.79 o
   1   1   1    27203.52    30535.59    322.69 o
   3   1   1    34702.99    37415.69    331.36 o
   5   1   1    45035.10    45791.39    487.40 o
   7   1   1    15612.69    16504.50    173.21 o
   9   1   1    30653.24    30450.20    345.11 o
  11   1   1    11312.25    11444.65    163.05 o
  13   1   1      633.67      716.86     39.26 o
  15   1   1     4499.56     4813.18    133.32 o
  17   1   1     1127.89     1043.79     64.52 o
  19   1   1      763.30      821.40     71.22 o
  21   1   1     1952.84     1691.84    102.90 o
 -22   2   1     1974.98     2085.96    256.34 o
 -20   2   1      421.99      325.05     63.62 o
 -18   2   1     3136.09     2912.11    131.19 o
 -16   2   1      231.22      233.00     43.44 o
 -14   2   1     9182.30     9918.71    167.74 o
 -12   2   1    24365.92    23751.44    253.67 o
 -10   2   1    10791.66    10774.08    127.59 o
  -8   2   1    12190.16    11339.83    139.10 o
  -6   2   1    10952.26    10804.92    100.62 o
  -4   2   1    17731.50    17671.96    161.25 o
  -2   2   1   177083.28   179797.75   1712.48 o
   0   2   1      114.77      146.66     11.36 o
   2   2   1    42793.86    42103.85    389.80 o
   4   2   1    40334.04    39989.99    332.01 o
   6   2   1     1689.09     1969.17     33.31 o
   8   2   1    17845.77    17985.86    190.88 o
  10   2   1       53.80      129.93     20.30 o
  12   2   1     8941.51     8363.58    209.45 o
  14   2   1     4007.53     3653.72     92.33 o
  16   2   1       21.33       -4.69     26.03 o
  18   2   1     7416.26     7965.63    225.23 o
  20   2   1      196.94      195.09     68.41 o
 -23   3   1       33.73      128.17    128.17 o
 -21   3   1       12.80      108.94    118.56 o
 -19   3   1     1526.57     1528.87     82.04 o
 -17   3   1       62.50       10.17     36.43 o
 -15   3   1     7664.24     7615.60    134.20 o
 -13   3   1      590.90      623.22     39.57 o
 -11   3   1     2306.21     1946.40     81.89 o
  -9   3   1       87.57       95.38     19.58 o
  -7   3   1     2051.48     1640.77     33.41 o
  -5   3   1     9429.55     9118.15     90.35 o
  -3   3   1    38299.95    41161.46    343.76 o
  -1   3   1    72427.16    77836.88    834.39 o
   1   3   1    12501.40    12544.52    130.77 o
   3   3   1    29110.87    30285.34    290.20 o
   5   3   1     1887.38     1867.71     30.59 o
   7   3   1      113.95       55.53     12.63 o
   9   3   1     9800.21    10413.02    122.18 o
  11   3   1     5756.46     5901.15     86.45 o
  13   3   1     1081.30      989.26     43.82 o
  15   3   1     1617.67     1263.35     66.14 o
  17   3   1      127.82      119.66     49.75 o
  19   3   1      212.22      200.47     56.79 o
  21   3   1      492.67      300.87     80.22 o
 -22   4   1      684.20       64.08     70.49 o
 -20   4   1       70.87      117.16    108.94 o
 -18   4   1     6211.71     6885.18    201.87 o
 -16   4   1     3180.66     3076.47    108.93 o
 -14   4   1     7154.70     7004.01    136.60 o
 -12   4   1     6518.83     6161.26    166.50 o
 -10   4   1      654.69      504.56     34.11 o
  -8   4   1     3052.86     3339.77     51.91 o
  -6   4   1    22866.85    23331.29    199.58 o
  -4   4   1     2283.79     1846.70     29.88 o
  -2   4   1    33256.49    33472.98    342.89 o
   0   4   1    45676.05    49709.82    481.80 o
   2   4   1    68721.95    71356.81    715.18 o
   4   4   1    41125.00    42585.59    406.07 o
   6   4   1     2928.85     2689.64     41.70 o
   8   4   1    45540.39    44413.05    403.44 o
  10   4   1     1747.39     2321.86     53.28 o
  12   4   1     5554.40     5885.72    106.17 o
  14   4   1       70.40       38.94     27.25 o
  16   4   1       62.99       26.85     52.58 o
  18   4   1      962.62      825.33     78.98 o
  20   4   1      314.72      309.66     62.99 o
 -21   5   1     1741.14     1896.91    233.91 o
 -19   5   1     1949.37     2236.45    110.24 o
 -17   5   1      225.23      251.01     51.15 o
 -15   5   1    10984.99    11060.58    175.51 o
 -13   5   1       17.80       86.40     26.84 o
 -11   5   1    13354.85    13284.35    183.84 o
  -9   5   1      203.57      147.63     21.53 o
  -7   5   1    11144.23    10663.74    109.04 o
  -5   5   1     1426.59      981.40     56.36 o
  -3   5   1     9061.57     8956.78     99.49 o
  -1   5   1     6677.67     6245.36    100.64 o
   1   5   1    37915.96    38861.68    396.35 o
   3   5   1      190.33      270.18     16.87 o
   5   5   1    14026.64    14602.70    146.53 o
   7   5   1    12242.97    12946.18    142.07 o
   9   5   1     2373.23     2215.70     58.76 o
  11   5   1    11863.68    12050.07    155.81 o
  13   5   1     2597.91     2410.01     69.02 o
  15   5   1     1642.02     1614.45     64.04 o
  17   5   1      980.45     1253.83     84.73 o
  19   5   1      927.09      901.34     80.92 o
  21   5   1     2068.83     2871.00    214.68 o
 -22   6   1      728.31      736.97    179.44 o
 -20   6   1      122.06      128.78     65.49 o
 -18   6   1       95.94       90.72     49.61 o
 -16   6   1     1270.21     1430.20     81.57 o
 -14   6   1     5411.55     5071.42    111.45 o
 -12   6   1     1018.45     1070.18     47.27 o
 -10   6   1      186.74      185.65     22.90 o
  -8   6   1     2366.40     2203.10     47.66 o
  -6   6   1     1140.30     1230.04     42.26 o
  -4   6   1     3341.24     3302.90     76.21 o
  -2   6   1    18526.46    18967.80    202.12 o
   0   6   1      298.04      279.67     15.04 o
   2   6   1    14833.69    14070.32    154.25 o
   4   6   1     4502.94     4892.36     63.44 o
   6   6   1    14956.66    16011.28    171.14 o
   8   6   1      843.62     1206.89     41.18 o
  10   6   1      475.54      623.41     31.85 o
  12   6   1     3056.94     2838.88     70.40 o
  14   6   1     7592.78     7375.69    130.38 o
  16   6   1      706.74      745.65     59.49 o
  18   6   1     2092.79     1608.92     97.62 o
  20   6   1      107.68       61.61     56.17 o
 -21   7   1       95.53      108.94    115.35 o
 -19   7   1        3.93      -51.37     51.37 o
 -17   7   1      647.53      686.16     66.68 o
 -15   7   1     2730.84     2419.53    102.07 o
 -13   7   1      172.06      351.31     35.54 o
 -11   7   1        1.02       16.74     20.29 o
  -9   7   1     1293.42     1278.05     46.92 o
  -7   7   1     2041.65     2276.46     46.98 o
  -5   7   1      259.43      368.31     19.67 o
  -3   7   1     1357.17     1633.02     35.29 o
  -1   7   1     2335.94     2534.28     43.85 o
   1   7   1    20319.17    20743.92    236.48 o
   3   7   1    18372.41    19609.86    212.15 o
   5   7   1      777.74      810.22     26.14 o
   7   7   1     3142.33     3438.36     61.61 o
   9   7   1     4561.71     4817.97    166.50 o
  11   7   1     1129.34     1352.74     91.47 o
  13   7   1     5287.52     5440.56    106.57 o
  15   7   1      782.51      743.54     66.60 o
  17   7   1      857.32      627.93     60.10 o
  19   7   1       25.51       55.93     53.01 o
  21   7   1        2.15       86.03     72.23 o
 -22   8   1      683.80      874.76    189.05 o
 -20   8   1       13.87       -9.73     61.04 o
 -18   8   1     4668.40     4841.69    147.95 o
 -16   8   1     1454.14     1430.02     84.05 o
 -14   8   1     7565.07     8138.22    178.98 o
 -12   8   1     3270.02     3055.63     77.77 o
 -10   8   1       24.81       89.83     28.85 o
  -8   8   1     4554.93     5888.14    148.48 o
  -6   8   1    11689.25    10740.88    126.14 o
  -4   8   1     6297.83     7423.93    111.74 o
  -2   8   1     9504.31     8922.66    132.47 o
   0   8   1    17479.21    17630.41    190.38 o
   2   8   1    18731.21    18033.77    212.80 o
   4   8   1    16230.96    15841.99    179.76 o
   6   8   1       45.30       88.38     16.27 o
   8   8   1    24100.84    26603.04    299.53 o
  10   8   1      342.07      463.24     37.08 o
  12   8   1     4629.74     5035.98    101.74 o
  14   8   1      201.11      196.70     42.55 o
  16   8   1       61.19       67.57     43.81 o
  18   8   1     1644.42     2116.37    113.16 o
  20   8   1      598.46      849.48    114.88 o
 -21   9   1     1993.60     1993.03    240.32 o
 -19   9   1     2792.75     2806.91    151.73 o
 -17   9   1        7.20      -47.22     47.22 o
 -15   9   1     7119.27     7065.18    152.06 o
 -13   9   1       60.93        0.66     28.64 o
 -11   9   1     3021.24     2768.86     71.86 o
  -9   9   1     6859.63     7010.94    137.15 o
  -7   9   1    10453.63    10533.26    150.20 o
  -5   9   1    48220.30    49547.86   1038.91 o
  -3   9   1    29677.56    31461.03    311.69 o
  -1   9   1       41.84       71.56     15.26 o
   1   9   1     6760.02     6038.24    118.22 o
   3   9   1     1079.79     1457.59     36.46 o
   5   9   1    69723.96    70934.14    785.45 o
   7   9   1      928.01      671.80     29.90 o
   9   9   1    19278.38    18693.85    249.32 o
  11   9   1     3118.57     3439.97    116.77 o
  13   9   1     1863.90     1925.31     97.12 o
  15   9   1     2587.49     2557.70     97.92 o
  17   9   1     2461.13     2330.66    157.25 o
  19   9   1      152.63      100.18     56.02 o
  21   9   1     1012.38     1291.48    123.93 o
 -20  10   1       15.48      -25.37     68.89 o
 -18  10   1       73.97       68.26     51.79 o
 -16  10   1      848.84      860.02     71.91 o
 -14  10   1     3699.17     4067.57    112.32 o
 -12  10   1      895.58     1029.52     70.59 o
 -10  10   1      152.49       77.64     27.00 o
  -8  10   1     9192.26     9013.31    138.07 o
  -6  10   1     5263.56     5249.12     92.84 o
  -4  10   1     2838.30     2759.23     56.86 o
  -2  10   1     7743.83     7005.36    104.68 o
   0  10   1      576.39      458.48     24.52 o
   2  10   1      960.92     1127.86     45.62 o
   4  10   1      617.96     1086.78     47.80 o
   6  10   1      910.44      811.99     35.31 o
   8  10   1       22.46        2.72     21.38 o
  10  10   1      398.15      345.92     42.25 o
  12  10   1      129.05       61.99     37.65 o
  14  10   1     1122.86     1159.02     71.00 o
  16  10   1       92.63       99.21     46.26 o
  18  10   1       12.19        5.67     45.52 o
  20  10   1      263.02      339.36    118.50 o
 -21  11   1      193.62      166.62    147.39 o
 -19  11   1      497.81      701.76     94.84 o
 -17  11   1      329.45      342.66     61.96 o
 -15  11   1     2025.90     1982.55     88.83 o
 -13  11   1        3.03       72.38     33.77 o
 -11  11   1     8154.00     9052.71    147.89 o
  -9  11   1      733.17      689.21     41.63 o
  -7  11   1     2741.86     2902.79     69.64 o
  -5  11   1    13720.54    13398.07    181.40 o
  -3  11   1     8936.42     8804.69    117.54 o
  -1  11   1     1143.66     1078.43     63.30 o
   1  11   1     6245.56     7613.14    110.77 o
   3  11   1      175.70      196.05     22.04 o
   5  11   1    11217.30    13322.19    178.64 o
   7  11   1      137.93      342.56     28.86 o
   9  11   1     3578.53     3480.10     77.99 o
  11  11   1       62.40       84.30     29.56 o
  13  11   1      623.35      631.05     56.64 o
  15  11   1     2130.64     2461.63    100.71 o
  17  11   1      929.25     1280.39     81.33 o
  19  11   1      436.98      672.82     93.52 o
 -20  12   1       10.59        9.76     71.13 o
 -18  12   1     2271.49     2958.58    130.95 o
 -16  12   1     1380.35     1602.35     86.30 o
 -14  12   1      768.22      851.66     63.82 o
 -12  12   1     5991.04     6490.91    136.09 o
 -10  12   1        3.40       -5.33     27.72 o
  -8  12   1    45692.32    44681.63    530.07 o
  -6  12   1     7494.84     8103.05    129.32 o
  -4  12   1     3614.45     3502.31    120.81 o
  -2  12   1    12236.86    12267.61    166.79 o
   0  12   1     6680.15     6150.97     91.16 o
   2  12   1    32064.22    28116.17    336.79 o
   4  12   1     8482.29     7516.75    116.45 o
   6  12   1    10446.57    10155.64    133.83 o
   8  12   1     8271.64     7942.19    114.56 o
  10  12   1       70.11       36.69     28.41 o
  12  12   1     4484.28     4743.97    121.92 o
  14  12   1     6946.66     6894.68    157.49 o
  16  12   1        5.11      -20.47     45.00 o
  18  12   1     2023.22     2105.56    118.34 o
  20  12   1      176.56      185.58     88.12 o
 -19  13   1      276.47      253.13    102.54 o
 -17  13   1        5.74      -36.85     59.29 o
 -15  13   1     1568.41     1677.77     87.33 o
 -13  13   1       20.62       64.65     42.05 o
 -11  13   1      108.87      123.75     33.69 o
  -9  13   1     1388.42     1552.01     60.49 o
  -7  13   1      413.47      341.74     30.57 o
  -5  13   1    11583.90    11736.98    169.29 o
  -3  13   1     1549.95     1218.49     48.49 o
  -1  13   1      573.89      636.73     36.33 o
   1  13   1      736.25     1167.37     53.28 o
   3  13   1       26.24       42.48     20.99 o
   5  13   1    17872.26    19680.21    252.63 o
   7  13   1     5191.44     5837.29    104.61 o
   9  13   1     2418.95     2162.08     56.32 o
  11  13   1     2477.15     2710.65     94.48 o
  13  13   1      372.55      156.85     46.05 o
  15  13   1      926.03     1153.74     78.39 o
  17  13   1      429.58      463.41     74.17 o
  19  13   1      580.31      811.89    229.10 o
 -20  14   1      232.94      323.63    108.94 o
 -18  14   1      448.51      584.76    132.98 o
 -16  14   1        7.13      -31.35     46.38 o
 -14  14   1      143.40       82.47     45.14 o
 -12  14   1     1248.63     1081.21     69.32 o
 -10  14   1       76.91       76.63     31.38 o
  -8  14   1     3172.66     3269.64     89.52 o
  -6  14   1     1370.41     1312.52     54.81 o
  -4  14   1      552.53      696.23     43.62 o
  -2  14   1      547.28      630.87     54.01 o
   0  14   1     7449.75     7122.17    116.10 o
   2  14   1      199.34      440.03     32.69 o
   4  14   1     2741.61     3188.35     92.94 o
   6  14   1     7141.44     6820.28    116.26 o
   8  14   1     4166.90     4793.83     84.53 o
  10  14   1        0.74       46.83     29.42 o
  12  14   1      319.04      394.55     53.48 o
  14  14   1     1257.18     1801.72    107.61 o
  16  14   1        6.07      -52.22     52.22 o
  18  14   1       53.86       32.92     74.36 o
 -19  15   1     1122.01     1006.13    153.80 o
 -17  15   1      325.38      430.34     85.30 o
 -15  15   1     3283.43     3933.85    169.27 o
 -13  15   1       58.75      -22.38     43.08 o
 -11  15   1     2289.43     2654.87     70.44 o
  -9  15   1     6021.69     6286.15    107.67 o
  -7  15   1      997.22      802.31     41.83 o
  -5  15   1    31702.66    31285.02    384.58 o
  -3  15   1     5234.13     5413.04    104.01 o
  -1  15   1     4993.29     4001.86     98.80 o
   1  15   1     2685.03     2207.30     81.92 o
   3  15   1      162.04      271.93     30.05 o
   5  15   1     2729.07     2211.85     84.82 o
   7  15   1     6015.05     5297.51    124.43 o
   9  15   1     1910.47     2015.71     99.51 o
  11  15   1    11585.36    10192.00    206.73 o
  13  15   1      680.62      563.07     71.64 o
  15  15   1     1555.37     1487.77    137.69 o
  17  15   1      347.15      273.70    134.58 o
 -18  16   1      238.07      153.80    105.74 o
 -16  16   1      479.69      439.12    102.68 o
 -14  16   1      977.70     1115.65     90.77 o
 -12  16   1      390.17      347.62     53.80 o
 -10  16   1       26.89       43.13     27.21 o
  -8  16   1       28.50       13.94     25.33 o
  -6  16   1     1550.02     1537.80     62.46 o
  -4  16   1     3032.27     3399.68     82.84 o
  -2  16   1     1210.23     1297.44     55.57 o
   0  16   1      810.82     1020.26     57.60 o
   2  16   1      462.46      714.07     48.56 o
   4  16   1     8664.11     9447.74    153.33 o
   6  16   1       10.04        4.40     27.44 o
   8  16   1     2668.60     3300.34    100.86 o
  10  16   1      861.79     1144.06    169.21 o
  12  16   1     2811.24     3409.54    133.22 o
  14  16   1     1189.82     1169.74    116.35 o
  16  16   1      638.45      616.61     98.38 o
  18  16   1     1220.04     1140.87    124.06 o
 -17  17   1        9.90       21.20     72.99 o
 -15  17   1      252.63      331.71     68.54 o
 -13  17   1       50.99      195.09     63.29 o
 -11  17   1        9.49       35.90     45.60 o
  -9  17   1      237.61      421.11     38.09 o
  -7  17   1     5161.85     5395.82    111.12 o
  -5  17   1      199.77      184.00     34.58 o
  -3  17   1     2102.14     2048.75     68.90 o
  -1  17   1      690.79      343.02     43.25 o
   1  17   1     5307.27     5257.46    103.65 o
   3  17   1      203.60      221.61     32.90 o
   5  17   1        1.32      -13.46     26.73 o
   7  17   1      247.70       41.86     55.84 o
   9  17   1      332.55      447.84     69.14 o
  11  17   1      107.00      302.20     65.41 o
  13  17   1       46.42       26.16     58.20 o
  15  17   1        5.90       65.32    120.16 o
  17  17   1      112.62       88.93     82.12 o
 -16  18   1      207.95      391.14     88.96 o
 -14  18   1      283.26      105.99    104.17 o
 -12  18   1     1719.39     1834.71    109.96 o
 -10  18   1      451.98      268.70     61.42 o
  -8  18   1      544.33      705.02     51.67 o
  -6  18   1     1272.54     1106.15     57.38 o
  -4  18   1     3282.54     2957.89     94.56 o
  -2  18   1     2854.15     2458.19     84.01 o
   0  18   1      549.37      688.22     87.41 o
   2  18   1     4348.76     3669.25     86.72 o
   4  18   1     1483.85      870.70     58.17 o
   6  18   1     1603.98     1873.26    106.61 o
   8  18   1      834.56      810.51     82.28 o
  10  18   1       14.50        1.71     52.22 o
  12  18   1     1401.85      986.10     91.91 o
  14  18   1      760.95      925.69     93.24 o
  16  18   1      731.03      602.92    106.20 o
 -15  19   1     2388.31     2478.65    165.02 o
 -13  19   1      208.12       67.99     61.69 o
 -11  19   1      446.84      682.09     80.55 o
  -9  19   1     1563.86     1580.69    101.52 o
  -7  19   1       10.69        0.33     62.01 o
  -5  19   1     4058.60     4049.21     98.50 o
  -3  19   1       18.49       -2.00     31.31 o
  -1  19   1     6134.82     7374.32    136.03 o
   1  19   1     3099.28     3447.40     88.36 o
   3  19   1     1878.09     1721.23    157.98 o
   5  19   1     4549.03     4992.85    157.77 o
   7  19   1      177.74      410.05     69.46 o
   9  19   1     1373.09     1574.95    152.92 o
  11  19   1     1494.94     1806.73    114.62 o
  13  19   1      328.35      211.49     67.82 o
  15  19   1     1738.43     1919.34    221.09 o
 -14  20   1      666.35      822.00    109.92 o
 -12  20   1     1275.63     1261.24    146.23 o
 -10  20   1      104.30      249.55     67.28 o
  -8  20   1     2897.94     2883.62    135.55 o
  -6  20   1      301.84      341.82     63.79 o
  -4  20   1     1713.13     1610.36     69.01 o
  -2  20   1     2214.01     2564.83     83.52 o
   0  20   1      143.06       62.79     47.09 o
   2  20   1      340.60      227.10     59.26 o
   4  20   1      651.52      409.47     66.90 o
   6  20   1       33.13       31.64     56.53 o
   8  20   1      651.12      493.84     75.80 o
  10  20   1      239.48      227.94     68.26 o
  12  20   1       15.84       32.64     63.18 o
  14  20   1      279.99      304.83     91.58 o
 -13  21   1        6.67       26.93     73.87 o
 -11  21   1        2.67       31.92     64.02 o
  -9  21   1       39.38      -34.01     58.93 o
  -7  21   1      365.93      490.80     72.06 o
  -5  21   1     1482.02     1654.75    104.75 o
  -3  21   1      134.80       52.80     53.98 o
  -1  21   1     1735.52     1600.67     71.57 o
   1  21   1        5.05       -9.45     50.34 o
   3  21   1        1.03      -51.46     51.46 o
   5  21   1      391.28       44.33     56.91 o
   7  21   1       76.10       18.61     56.34 o
   9  21   1      793.28      867.55     92.75 o
  11  21   1        5.52      -71.71     86.57 o
  13  21   1       92.10       77.35     79.27 o
 -12  22   1     1122.08     1452.38    136.73 o
 -10  22   1      145.33      121.49     68.40 o
  -8  22   1     1967.48     2101.12    123.21 o
  -6  22   1      265.82      152.37     76.70 o
  -4  22   1      746.90      646.21     90.12 o
  -2  22   1     2144.66     1735.30    138.15 o
   0  22   1     1208.14     1093.63     89.88 o
   2  22   1     2114.79     2372.93    123.40 o
   4  22   1     1446.73     1741.15    113.46 o
   6  22   1      224.43      450.03     75.86 o
   8  22   1     1986.46     1997.72    192.99 o
  10  22   1       20.52       -8.24     66.35 o
  12  22   1      370.64      223.70     95.47 o
 -11  23   1      812.10      741.16    173.03 o
  -9  23   1      465.73      468.39     93.52 o
  -7  23   1        3.90       -9.62     60.99 o
  -5  23   1     1531.60     2005.63    150.56 o
  -3  23   1      355.43      453.45     97.73 o
  -1  23   1     1131.32     1292.01    128.91 o
   1  23   1     1482.29     1540.11    173.03 o
   3  23   1       24.66      -56.53     56.53 o
   5  23   1      678.19      510.59     85.84 o
   7  23   1      110.00       50.00     69.78 o
   9  23   1      389.24      477.39     83.81 o
  -8  24   1      769.40      665.74    112.68 o
  -6  24   1       52.96      114.26     82.68 o
  -4  24   1       13.54      -13.75     77.55 o
  -2  24   1      307.09      189.97     87.21 o
   0  24   1      362.96      519.08    101.96 o
   2  24   1       16.41      -12.15     75.88 o
   4  24   1       63.56      -64.90     76.09 o
   6  24   1      134.14       86.19     68.76 o
   8  24   1       52.72       17.35     66.02 o
  -5  25   1      993.13      833.74    119.51 o
  -3  25   1        2.28        0.00     77.95 o
  -1  25   1      115.53       20.61     83.01 o
   1  25   1     2594.96     2329.56    172.15 o
   3  25   1      202.61      426.64     99.62 o
   5  25   1     1460.03     1780.36    152.92 o
 -22   0   2       92.78      230.71    144.19 o
 -20   0   2     6583.63     7180.69    403.73 o
 -18   0   2      900.87      779.89     65.74 o
 -16   0   2    19087.80    20206.92    471.51 o
 -14   0   2     2692.20     2759.01    111.42 o
 -12   0   2     3156.93     3856.66    101.86 o
 -10   0   2    94481.00    99735.59   1462.16 o
  -8   0   2    29565.07    28862.64    759.09 o
  -6   0   2    33806.88    35027.47    400.09 o
  -4   0   2     4011.50     4192.40     62.32 o
  -2   0   2     5244.11     4096.97     51.83 o
   0   0   2      198.84      150.60     22.43 o
   2   0   2     4721.99     4204.44    125.49 o
   4   0   2    39787.27    41328.36    514.28 o
   6   0   2   158297.14   167137.52   2022.41 o
   8   0   2     8893.90     9929.32    173.88 o
  10   0   2    11246.98    10564.43    233.37 o
  12   0   2     6079.03     6061.92    254.74 o
  14   0   2      169.52      337.41     55.48 o
  16   0   2     7097.34     7023.69    281.97 o
  18   0   2        1.85       -6.41     76.90 o
  20   0   2     4816.32     4571.09    183.36 o
  22   0   2     1230.57     1659.79    195.46 o
 -23   1   2      591.63      530.16    123.34 o
 -21   1   2      593.61      443.49    109.03 o
 -19   1   2      440.88      309.06     62.00 o
 -17   1   2      842.30      726.73     57.44 o
 -15   1   2     1055.12     1184.12     70.96 o
 -13   1   2     7346.41     7024.27    104.87 o
 -11   1   2    11181.82    10385.27    124.53 o
  -9   1   2     3656.05     3789.78     69.56 o
  -7   1   2     5343.10     6125.96     63.76 o
  -5   1   2      941.00      791.98     18.68 o
  -3   1   2    85909.61    88563.09    638.08 o
  -1   1   2    70586.93    70627.12    620.40 o
   1   1   2    19377.98    19537.48    212.63 o
   3   1   2    10562.08    10680.97    128.88 o
   5   1   2    35915.51    36191.78    347.20 o
   7   1   2     9672.38     9934.98    124.94 o
   9   1   2     5343.11     4460.65     74.63 o
  11   1   2       35.74       26.73     21.60 o
  13   1   2     2345.81     2078.77     72.38 o
  15   1   2      792.02      616.50     71.34 o
  17   1   2     1179.04     1049.15     77.02 o
  19   1   2      411.11      358.10     60.68 o
  21   1   2        5.30      -53.59     53.59 o
 -22   2   2      110.48        0.30     84.94 o
 -20   2   2        4.03       23.39     94.52 o
 -18   2   2      446.11      460.65     50.77 o
 -16   2   2     4754.70     4561.98    251.81 o
 -14   2   2      182.43      143.34     28.36 o
 -12   2   2     2166.54     3089.12     64.89 o
 -10   2   2      305.11      140.38     19.92 o
  -8   2   2     8799.55     7935.96    140.74 o
  -6   2   2     7242.39     7646.83     74.11 o
  -4   2   2    19285.26    20153.53    158.32 o
  -2   2   2    27481.90    30915.35    236.83 o
   0   2   2     2555.70     2963.73     36.38 o
   2   2   2      114.29       73.30     11.05 o
   4   2   2     3102.83     3011.73     45.10 o
   6   2   2    39780.46    38172.04    347.12 o
   8   2   2    16757.47    18867.76    229.74 o
  10   2   2     6224.68     6251.56    171.49 o
  12   2   2     1784.18     1849.34     75.03 o
  14   2   2      525.56      307.29     33.76 o
  16   2   2      623.32      602.87     60.82 o
  18   2   2     1056.53      829.31     72.31 o
  20   2   2      269.54      269.34     76.64 o
  22   2   2      177.31       27.99    129.77 o
 -23   3   2     1336.67     1752.72    246.73 o
 -21   3   2      239.08      314.93     99.62 o
 -19   3   2      735.87      737.54     74.19 o
 -17   3   2     7717.77     8046.28    163.14 o
 -15   3   2     1326.81     1270.69     62.32 o
 -13   3   2    15061.84    14537.22    203.94 o
 -11   3   2     4768.94     6106.68    171.09 o
  -9   3   2    13975.62    12603.67    145.04 o
  -7   3   2       90.27      125.67     17.15 o
  -5   3   2     3059.08     3276.64     39.58 o
  -3   3   2     4844.11     6313.17     67.57 o
  -1   3   2   101679.91   105571.02   1062.47 o
   1   3   2    20399.99    24354.36    249.84 o
   3   3   2    32261.21    32208.64    284.27 o
   5   3   2    33507.39    36433.73    308.06 o
   7   3   2     6263.22     6819.00     76.56 o
   9   3   2    34582.57    34989.21    345.17 o
  11   3   2     1044.28     1216.00     41.17 o
  13   3   2     1091.67     1205.57     48.75 o
  15   3   2      773.50      521.16     39.44 o
  17   3   2      448.05      583.71     78.43 o
  19   3   2     1739.35     1706.21    122.10 o
  21   3   2       62.88      -65.59     65.59 o
 -22   4   2       34.71       60.88    118.56 o
 -20   4   2     1203.63     1028.79    129.09 o
 -18   4   2       76.05       60.36     40.94 o
 -16   4   2     2508.86     2505.01     86.91 o
 -14   4   2     2882.53     2438.61     97.67 o
 -12   4   2      209.14      286.55     29.81 o
 -10   4   2    16004.37    15308.99    173.56 o
  -8   4   2    10658.98     8613.41    111.71 o
  -6   4   2     3996.19     3899.92     52.42 o
  -4   4   2    11417.88     9979.53    138.06 o
  -2   4   2    27038.92    28724.96    446.88 o
   0   4   2    35464.25    36773.84    402.94 o
   2   4   2     3131.89     3389.76     62.13 o
   4   4   2      187.64      300.65     15.53 o
   6   4   2      554.40      265.63     16.10 o
   8   4   2     5949.45     6737.72    113.01 o
  10   4   2    14770.15    14942.91    181.80 o
  12   4   2     6324.10     5847.03    177.12 o
  14   4   2     2698.40     2952.45     80.15 o
  16   4   2     4942.25     4460.09    211.42 o
  18   4   2        1.58       65.75     64.08 o
  20   4   2     1683.85     2149.22    139.00 o
  22   4   2       58.59      134.58    105.74 o
 -21   5   2      262.96      118.56     96.13 o
 -19   5   2      257.78      203.39     59.30 o
 -17   5   2      267.25      267.10     75.05 o
 -15   5   2      679.11      704.01     88.15 o
 -13   5   2      348.02      371.91     51.80 o
 -11   5   2     2066.81     2028.90     59.22 o
  -9   5   2     4591.66     4271.37     76.44 o
  -7   5   2        5.84      -11.99     11.99 o
  -5   5   2     8962.79     8682.07     94.36 o
  -3   5   2     2547.27     2727.01     55.41 o
  -1   5   2    12995.74    13081.06    141.41 o
   1   5   2     3580.71     3488.67     54.24 o
   3   5   2      210.54      346.75     13.74 o
   5   5   2    56511.36    58016.54    547.32 o
   7   5   2    15993.33    17167.93    169.98 o
   9   5   2      454.00      272.53     40.29 o
  11   5   2      878.26     1079.45     58.09 o
  13   5   2     6670.40     7031.97    124.17 o
  15   5   2       46.10       21.92     38.93 o
  17   5   2      612.67      520.33     73.43 o
  19   5   2       11.26      -25.57     60.67 o
  21   5   2      186.95      230.57     77.95 o
 -22   6   2       32.56       73.70    121.76 o
 -20   6   2     1476.63     1300.92    195.46 o
 -18   6   2        4.65       45.51     43.74 o
 -16   6   2       13.31      -39.77     39.77 o
 -14   6   2    10151.24    10919.20    169.76 o
 -12   6   2     3077.55     3043.95     66.23 o
 -10   6   2    25755.48    27064.19    283.26 o
  -8   6   2       40.46       11.48     17.41 o
  -6   6   2    18073.05    18038.15    170.62 o
  -4   6   2       38.52       73.59     14.15 o
  -2   6   2      416.16      273.96     17.26 o
   0   6   2    15964.02    15861.97    156.88 o
   2   6   2    13576.99    12944.33    143.18 o
   4   6   2   110528.86   117107.20   1172.01 o
   6   6   2    29342.11    31719.57    334.55 o
   8   6   2     4654.56     4926.05     73.13 o
  10   6   2    13586.35    15477.73    186.27 o
  12   6   2       51.53      184.36     25.81 o
  14   6   2     4164.26     4234.71    148.81 o
  16   6   2     7962.70     8437.60    174.29 o
  18   6   2      255.96      148.73     56.39 o
  20   6   2     2106.73     2260.42    144.16 o
  22   6   2      101.19       54.47     99.33 o
 -23   7   2     2107.83     2957.51    310.81 o
 -21   7   2     1530.97     1477.15    214.68 o
 -19   7   2      955.23     1372.02    177.84 o
 -17   7   2     4872.51     4947.82    139.19 o
 -15   7   2       10.95      -33.81     36.33 o
 -13   7   2     6256.06     5779.97     99.28 o
 -11   7   2      621.08      351.77     27.08 o
  -9   7   2    21100.21    21953.71    279.59 o
  -7   7   2    42079.28    42367.33    417.24 o
  -5   7   2    34536.60    38634.53    357.36 o
  -3   7   2     5288.84     4904.73     71.55 o
  -1   7   2    24768.35    25575.92    267.18 o
   1   7   2    14641.85    17496.23    186.08 o
   3   7   2    45056.42    46409.03    470.40 o
   5   7   2     2534.68     2821.58     41.93 o
   7   7   2     9683.19     7754.32    105.81 o
   9   7   2     2091.13     1533.66     52.54 o
  11   7   2     5812.98     5305.21     88.22 o
  13   7   2    13507.93    13119.50    193.27 o
  15   7   2     1059.99      815.10    125.80 o
  17   7   2     1290.14     1420.55     81.61 o
  19   7   2     2111.61     2022.29    134.11 o
  21   7   2       97.23       12.24     68.85 o
 -22   8   2      340.79      301.20    150.60 o
 -20   8   2      565.49      583.17    160.21 o
 -18   8   2     2011.90     2398.77    105.80 o
 -16   8   2     4901.16     4639.75    133.01 o
 -14   8   2     1565.57     1951.79     76.51 o
 -12   8   2     1386.58     1396.96     55.46 o
 -10   8   2      821.21      976.90     44.69 o
  -8   8   2    12800.13    14689.97    196.17 o
  -6   8   2    12393.02    12509.89    152.59 o
  -4   8   2    12504.26    11380.84    139.74 o
  -2   8   2     3392.94     3158.66     53.63 o
   0   8   2     7494.99     7191.25     91.63 o
   2   8   2      527.50      637.71     22.86 o
   4   8   2     1743.03     2129.97     59.12 o
   6   8   2     8445.23     8750.56    102.13 o
   8   8   2     9433.25     9745.43    154.90 o
  10   8   2     1638.05     2121.28     72.74 o
  12   8   2     2030.12     2394.55     95.07 o
  14   8   2     1347.10     1231.26     71.24 o
  16   8   2       69.81      -37.55     40.15 o
  18   8   2        2.81       53.10     45.26 o
  20   8   2       55.01       -6.09     66.96 o
 -21   9   2       65.03       80.11    137.78 o
 -19   9   2      609.70      531.21     96.13 o
 -17   9   2      265.73      274.75     53.86 o
 -15   9   2      101.42      244.03     52.23 o
 -13   9   2      171.18      294.84     40.05 o
 -11   9   2      220.50      178.37     30.37 o
  -9   9   2     4336.38     4522.26     94.95 o
  -7   9   2      162.82      170.47     25.38 o
  -5   9   2     6971.13     8862.88    128.58 o
  -3   9   2    16211.16    15891.88    170.98 o
  -1   9   2       25.14       11.81     13.94 o
   1   9   2    20521.30    23976.88    253.30 o
   3   9   2     1801.43     2181.04     45.92 o
   5   9   2     3287.66     3322.27     49.21 o
   7   9   2       33.38       36.48     13.61 o
   9   9   2     1347.99     1620.44     54.51 o
  11   9   2       10.19      -11.63     26.24 o
  13   9   2       76.48       47.47     54.57 o
  15   9   2      119.08      254.07     49.79 o
  17   9   2      300.98      306.82     53.75 o
  19   9   2      229.04      345.79     60.86 o
  21   9   2       10.74      -64.24    131.37 o
 -22  10   2      187.24      192.25    153.80 o
 -20  10   2     1866.47     2204.51    249.93 o
 -18  10   2     1010.83      785.41     92.47 o
 -16  10   2     2610.64     2807.20    109.81 o
 -14  10   2      953.47      747.01     56.89 o
 -12  10   2       45.43       72.22     30.64 o
 -10  10   2    20882.32    18552.38    284.20 o
  -8  10   2     6223.16     5176.20     95.72 o
  -6  10   2      667.16      680.09     37.01 o
  -4  10   2    14297.16    15196.72    167.86 o
  -2  10   2       22.41      157.76     19.00 o
   0  10   2    36884.12    37726.83    386.75 o
   2  10   2      349.97      352.47     20.04 o
   4  10   2     3163.91     2220.17     58.03 o
   6  10   2     4497.33     4169.83     86.03 o
   8  10   2      986.59     1314.41     36.54 o
  10  10   2      362.12      344.91     34.28 o
  12  10   2     3677.65     3816.34    108.59 o
  14  10   2     4085.12     4383.58    166.09 o
  16  10   2     2634.89     2622.06    114.70 o
  18  10   2      212.35      116.08     82.79 o
  20  10   2       66.17       36.73     72.99 o
 -21  11   2      555.69      624.83    173.03 o
 -19  11   2      744.92      784.99     99.58 o
 -17  11   2     2885.99     3426.80    136.29 o
 -15  11   2      688.12      601.57     53.68 o
 -13  11   2      831.95      772.51     52.26 o
 -11  11   2      149.81      285.12     35.88 o
  -9  11   2     1006.06      755.85     43.49 o
  -7  11   2    36390.13    37935.44    452.10 o
  -5  11   2     8475.79     9310.84    147.65 o
  -3  11   2    17463.83    16791.22    229.61 o
  -1  11   2     2452.82     1928.92     50.79 o
   1  11   2        9.29       44.62     15.11 o
   3  11   2     6745.34     6932.03    104.36 o
   5  11   2     3366.09     2642.45     57.66 o
   7  11   2    35308.50    37306.50    372.55 o
   9  11   2     2592.79     2694.10     83.70 o
  11  11   2       31.06       40.23     36.02 o
  13  11   2     5121.83     5419.75    134.82 o
  15  11   2     2522.27     3232.83    113.87 o
  17  11   2      659.67      880.93     73.17 o
  19  11   2     1708.79     1789.06    150.60 o
 -20  12   2       81.41     -121.76    121.76 o
 -18  12   2      452.59      528.14    137.78 o
 -16  12   2      115.01       67.02     69.42 o
 -14  12   2      141.30       59.17     34.79 o
 -12  12   2     3142.57     3382.38     93.37 o
 -10  12   2       10.49        4.04     28.76 o
  -8  12   2     2090.26     1810.65     97.81 o
  -6  12   2     3948.26     3345.81     76.48 o
  -4  12   2     2507.39     2306.20     56.01 o
  -2  12   2       61.35      126.04     21.29 o
   0  12   2     1646.38     1502.80     47.42 o
   2  12   2     1562.40     1714.65     56.19 o
   4  12   2       94.72       34.55     18.68 o
   6  12   2     2075.37     1964.40     59.47 o
   8  12   2     2663.80     2716.05     56.43 o
  10  12   2     8192.29     8352.96    206.41 o
  12  12   2     2177.60     1408.23    100.35 o
  14  12   2      375.01      329.57     57.81 o
  16  12   2       15.92      -14.24     53.39 o
  18  12   2      117.69      239.96    105.74 o
  20  12   2        2.82      -71.55     71.55 o
 -19  13   2      896.29     1175.95    116.03 o
 -17  13   2     4129.13     4592.36    207.53 o
 -15  13   2      112.80       51.40     43.34 o
 -13  13   2     2709.70     2548.51     79.81 o
 -11  13   2    12110.33    12053.91    185.38 o
  -9  13   2       53.70       51.09     30.44 o
  -7  13   2    19480.04    18665.75    226.68 o
  -5  13   2     1312.28     1024.77     52.61 o
  -3  13   2     6519.13     6323.97     98.39 o
  -1  13   2     5014.11     5066.54    133.04 o
   1  13   2       77.44      262.74     30.09 o
   3  13   2    20647.22    20154.15    254.28 o
   5  13   2     5176.16     5749.03     98.05 o
   7  13   2     7450.10     7286.70    104.82 o
   9  13   2     4697.93     4450.63     77.88 o
  11  13   2       36.39       40.40     39.69 o
  13  13   2     6138.67     6074.66    180.37 o
  15  13   2     1675.26     1404.39    117.28 o
  17  13   2     2617.12     3185.07    143.42 o
  19  13   2       30.56      -38.98     73.14 o
 -18  14   2        7.08      -44.86     63.99 o
 -16  14   2     1128.79     1183.95     89.43 o
 -14  14   2     2230.24     2402.74     96.61 o
 -12  14   2     1139.86     1355.53     75.29 o
 -10  14   2     3498.01     3931.76     92.60 o
  -8  14   2       66.49       59.29     25.72 o
  -6  14   2     2146.37     2127.29     66.87 o
  -4  14   2     6754.34     7179.73    142.17 o
  -2  14   2       38.19       18.77     24.08 o
   0  14   2    11361.25    12106.69    183.17 o
   2  14   2     3796.45     3403.43     72.24 o
   4  14   2     2402.07     2700.32     66.56 o
   6  14   2     9741.66     9057.77    139.17 o
   8  14   2     1629.48     1975.80     49.94 o
  10  14   2     2794.14     3309.60    102.22 o
  12  14   2     2585.10     3539.23    130.06 o
  14  14   2      346.03      241.01     63.46 o
  16  14   2     1812.81     1827.45    113.46 o
  18  14   2       13.56      -62.63     97.73 o
 -19  15   2      257.93      163.42     99.33 o
 -17  15   2       15.52      -51.91     51.91 o
 -15  15   2        0.65      -43.24     43.24 o
 -13  15   2       37.18      -35.36     41.31 o
 -11  15   2      901.60      702.80     50.61 o
  -9  15   2     4119.20     3694.45     81.75 o
  -7  15   2     5026.07     5026.63     94.11 o
  -5  15   2      396.36      478.39     61.62 o
  -3  15   2      213.87      285.67     33.13 o
  -1  15   2      822.26      920.10     66.38 o
   1  15   2       25.58      -18.37     21.80 o
   3  15   2     3226.96     3366.20     74.09 o
   5  15   2     2479.40     1948.21     69.21 o
   7  15   2     1706.27     1829.42     49.22 o
   9  15   2     2536.65     2895.79    157.29 o
  11  15   2       89.18      157.58     56.91 o
  13  15   2     1035.93      614.02     74.33 o
  15  15   2      316.97      305.38     82.09 o
  17  15   2      616.91      682.83    103.56 o
 -18  16   2      222.15      269.16    105.74 o
 -16  16   2      435.04      464.61     83.01 o
 -14  16   2     2735.07     2457.38    107.76 o
 -12  16   2     2615.05     2486.03     83.99 o
 -10  16   2      704.82      499.77     40.11 o
  -8  16   2       13.51       65.18     28.39 o
  -6  16   2     1395.68     1609.11     64.18 o
  -4  16   2      189.24      157.25     33.13 o
  -2  16   2     2294.96     2215.18     68.81 o
   0  16   2      155.85      193.37     53.65 o
   2  16   2    12098.69    12014.91    174.89 o
   4  16   2      144.71       58.72     24.65 o
   6  16   2      448.16      654.62     70.67 o
   8  16   2      348.31      217.74     55.31 o
  10  16   2     5189.18     4320.12    147.23 o
  12  16   2      878.25      775.31     82.04 o
  14  16   2       13.46       -4.96     57.40 o
  16  16   2      189.80      261.55     89.87 o
 -17  17   2     1602.90     1887.30    189.05 o
 -15  17   2        6.18      -32.39     53.76 o
 -13  17   2     3036.47     3270.82    125.34 o
 -11  17   2       85.79      216.19     49.16 o
  -9  17   2     1564.16     1884.57     74.75 o
  -7  17   2     4354.57     5133.30    109.61 o
  -5  17   2     5286.64     4659.70    102.23 o
  -3  17   2       95.41       99.99     31.60 o
  -1  17   2     2003.54     2039.55     80.92 o
   1  17   2     1629.14     1718.41     59.87 o
   3  17   2    11966.15    11279.35    182.92 o
   5  17   2     1320.55     1040.10    113.59 o
   7  17   2     3817.59     3579.85    135.41 o
   9  17   2     4572.98     5273.96    163.90 o
  11  17   2      639.09      668.68     92.66 o
  13  17   2     3993.10     4711.31    164.08 o
  15  17   2        7.35       59.35     76.97 o
  17  17   2      683.32      658.27    109.03 o
 -16  18   2      706.08      710.15    100.65 o
 -14  18   2      573.01      539.24     74.72 o
 -12  18   2       12.33       21.91     54.18 o
 -10  18   2     1276.20     1125.10     72.94 o
  -8  18   2     1434.01     1085.57     52.89 o
  -6  18   2     3320.32     3416.60     91.09 o
  -4  18   2       90.17       64.84     42.22 o
  -2  18   2      385.68      387.69     40.61 o
   0  18   2     1747.97     2038.76     93.89 o
   2  18   2     4029.90     3266.19    113.77 o
   4  18   2     1233.77     1360.57     89.82 o
   6  18   2     2538.54     2347.54    117.52 o
   8  18   2       15.82       29.14     55.74 o
  10  18   2      485.65      370.25     67.83 o
  12  18   2      491.28      463.27     76.86 o
  14  18   2      677.20      676.42    100.85 o
  16  18   2      487.57      526.11    105.84 o
 -15  19   2        7.05      -54.68     84.91 o
 -13  19   2        3.74      -54.32     54.32 o
 -11  19   2      420.18      278.99     62.68 o
  -9  19   2       68.11       91.83     45.30 o
  -7  19   2      723.52      406.53     44.27 o
  -5  19   2     1183.83     1212.08     62.63 o
  -3  19   2     1514.51     1336.47     64.37 o
  -1  19   2       10.47       58.67     38.84 o
   1  19   2       60.77       -2.90     63.37 o
   3  19   2     1002.91      770.50     85.69 o
   5  19   2     1037.06     1594.63    166.66 o
   7  19   2      236.85      181.97     60.77 o
   9  19   2       30.38       47.73     56.57 o
  11  19   2       18.33        0.27     60.15 o
  13  19   2      132.59       62.48    158.61 o
  15  19   2      397.43      313.72    166.62 o
 -14  20   2      742.80      821.70    106.42 o
 -12  20   2        4.43      -36.26     56.32 o
 -10  20   2     1817.98     1738.22    109.60 o
  -8  20   2      173.54      283.65    115.16 o
  -6  20   2     1768.34     1923.30    116.56 o
  -4  20   2     2874.74     2663.52     85.59 o
  -2  20   2      277.60      248.02     41.00 o
   0  20   2     5074.49     4855.86    150.78 o
   2  20   2     3295.10     3729.80    135.97 o
   4  20   2     2522.23     2237.70    210.44 o
   6  20   2     1351.45     1726.95    109.25 o
   8  20   2      780.42      848.23     86.79 o
  10  20   2     1654.71     1872.78    120.15 o
  12  20   2      220.83      143.78    108.94 o
  14  20   2      567.40      563.49    107.00 o
 -13  21   2     1756.81     2054.61    149.33 o
 -11  21   2     1374.18     1626.37    112.50 o
  -9  21   2        5.84       31.93     55.74 o
  -7  21   2     2437.43     2443.76    123.84 o
  -5  21   2      481.01      548.55     72.56 o
  -3  21   2     8108.68     7868.37    149.93 o
  -1  21   2      816.73     1008.99     75.49 o
   1  21   2     3896.70     3970.88    142.67 o
   3  21   2      412.03      320.13     68.59 o
   5  21   2       58.44        7.49     57.95 o
   7  21   2     1039.42      787.21     86.33 o
   9  21   2     2167.99     2338.65    132.12 o
  11  21   2        7.84       65.77     82.37 o
  13  21   2      590.76      507.25    103.88 o
 -12  22   2        2.04       16.81     77.55 o
 -10  22   2      153.21      175.33     67.38 o
  -8  22   2      485.58      592.06     80.73 o
  -6  22   2      236.33      360.35     68.46 o
  -4  22   2       33.37      -27.63     68.85 o
  -2  22   2        9.34       65.31     55.09 o
   0  22   2      279.57      391.92     68.84 o
   2  22   2      832.47     1214.35     98.04 o
   4  22   2      375.85      557.07     79.65 o
   6  22   2      111.50      207.61     67.55 o
   8  22   2        0.02      -54.28     54.28 o
  10  22   2       71.90       64.70     82.12 o
 -11  23   2      920.43      811.70     95.50 o
  -9  23   2       87.53       77.58     64.02 o
  -7  23   2      498.98      524.04    249.93 o
  -5  23   2      595.77      813.54    187.45 o
  -3  23   2     1246.31     1190.52    124.55 o
  -1  23   2      204.08      295.60     89.48 o
   1  23   2      478.30      378.83     72.47 o
   3  23   2      302.30      272.39     75.52 o
   5  23   2      469.80      584.18     85.06 o
   7  23   2     1543.00     1292.77    106.90 o
   9  23   2       99.76       26.13     78.51 o
  -8  24   2      751.87      871.41    117.75 o
  -6  24   2      753.40      827.84    116.67 o
  -4  24   2     3232.09     2870.08    182.30 o
  -2  24   2      614.16      732.74    110.74 o
   0  24   2     3135.75     3018.39    259.54 o
   2  24   2      365.46      204.30     94.01 o
   4  24   2      307.39      468.01     81.38 o
   6  24   2     1240.52     1442.60    114.10 o
   8  24   2       13.69       16.32     83.86 o
  -5  25   2      129.81      203.47     92.90 o
  -3  25   2      700.26      863.98    121.07 o
  -1  25   2     1028.26     1524.04    229.10 o
   1  25   2      226.03      280.48    136.18 o
   3  25   2      237.61      232.14     97.61 o
   5  25   2       79.77       53.25     69.22 o
 -23   1   3      650.11      470.84    117.75 o
 -21   1   3      705.84      680.52    120.08 o
 -19   1   3     2092.78     1484.50    144.79 o
 -17   1   3       10.14      -14.71     42.81 o
 -15   1   3    12459.22    12244.76    216.38 o
 -13   1   3    16013.92    15307.39    208.71 o
 -11   1   3     4122.64     4447.50     74.08 o
  -9   1   3     1006.24      898.17     32.46 o
  -7   1   3     1498.46     1641.55     23.89 o
  -5   1   3    11250.06    13035.08    116.48 o
  -3   1   3    79608.90    82616.66    568.67 o
  -1   1   3    28640.86    29676.79    262.47 o
   1   1   3     1034.48      991.63     28.94 o
   3   1   3     6991.22     7280.86     96.21 o
   5   1   3     1156.39      853.57     41.18 o
   7   1   3     9929.91    10007.83    123.12 o
   9   1   3      317.01      292.51     33.55 o
  11   1   3     1534.33     1523.56     61.48 o
  13   1   3     4500.79     4715.51    108.62 o
  15   1   3      359.92      413.45     86.51 o
  17   1   3     2867.08     2925.23    118.28 o
  19   1   3     1059.69     1316.34     90.50 o
  21   1   3      915.30      801.15     86.50 o
 -22   2   3     2562.65     2789.20    208.41 o
 -20   2   3       51.89       62.53     81.47 o
 -18   2   3      876.63     1160.01    126.88 o
 -16   2   3     2509.95     2417.69     81.40 o
 -14   2   3     4857.43     4495.47     99.62 o
 -12   2   3    29833.84    29166.36    329.90 o
 -10   2   3       65.95       52.86     22.33 o
  -8   2   3    36265.84    36043.56    346.54 o
  -6   2   3    15938.67    15356.57    126.78 o
  -4   2   3      465.15      605.05     15.78 o
  -2   2   3   163927.98   171025.84   1750.54 o
   0   2   3      226.51      340.12     14.77 o
   2   2   3    49030.14    48283.70    471.52 o
   4   2   3     2741.61     2571.44     57.52 o
   6   2   3        7.17       -5.71     14.42 o
   8   2   3    14557.48    13170.67    170.13 o
  10   2   3    16887.63    17334.60    252.53 o
  12   2   3     7210.75     7715.26    156.78 o
  14   2   3     2451.55     2581.90     89.65 o
  16   2   3      670.15      769.24     69.63 o
  18   2   3     3247.46     3137.86    154.29 o
  20   2   3      983.03     1142.90    112.68 o
  22   2   3      273.97      149.22     68.95 o
 -23   3   3        5.68      -49.52     89.48 o
 -21   3   3      776.95      571.36    117.75 o
 -19   3   3      657.50      629.37    110.74 o
 -17   3   3      689.50      501.56     47.30 o
 -15   3   3      637.45      675.43     46.69 o
 -13   3   3        6.12       24.16     23.34 o
 -11   3   3     1158.02      930.18     34.04 o
  -9   3   3      351.72      235.17     18.87 o
  -7   3   3     4602.12     4527.25     62.45 o
  -5   3   3    18747.24    18965.01    155.24 o
  -3   3   3     1636.04     1830.39     28.03 o
  -1   3   3     4855.69     5307.53     67.06 o
   1   3   3    27582.99    29147.31    273.66 o
   3   3   3     7440.27     7477.91     76.14 o
   5   3   3    35768.34    36851.51    349.31 o
   7   3   3     1108.15      667.78     27.47 o
   9   3   3     4752.54     4740.45     77.21 o
  11   3   3     1424.76     1150.15     43.35 o
  13   3   3      748.91      826.28     46.26 o
  15   3   3      164.26      192.66     44.92 o
  17   3   3      845.39      817.23     94.84 o
  19   3   3       13.75       45.70     64.31 o
  21   3   3      314.05      265.95     82.12 o
 -22   4   3      450.08      399.30    165.02 o
 -20   4   3       88.83      121.72     88.96 o
 -18   4   3       34.08       37.17     44.13 o
 -16   4   3      354.31      444.52     44.32 o
 -14   4   3      594.61      747.29     64.29 o
 -12   4   3    17523.42    18158.38    220.21 o
 -10   4   3     3547.93     4457.61     70.13 o
  -8   4   3    23878.52    24152.40    233.74 o
  -6   4   3     1416.90     1161.28     40.58 o
  -4   4   3     1306.53     1190.44     25.59 o
  -2   4   3    12438.83    12517.24    133.89 o
   0   4   3     1177.13     1670.08     54.45 o
   2   4   3     2107.92     1948.97     59.20 o
   4   4   3    56948.87    56215.43    518.96 o
   6   4   3    30048.94    31458.24    306.96 o
   8   4   3     1289.84     1089.49     48.25 o
  10   4   3     9236.81     9256.78    135.92 o
  12   4   3      220.66       94.98     29.15 o
  14   4   3     2273.17     2243.45    134.12 o
  16   4   3       16.14       22.79     48.71 o
  18   4   3     1277.96     1417.10    116.54 o
  20   4   3        1.79        3.78     68.41 o
  22   4   3       73.21       95.82     82.49 o
 -23   5   3      238.13      307.61    150.60 o
 -21   5   3     1308.13     1276.38    145.81 o
 -19   5   3     1575.31     1571.65    149.54 o
 -17   5   3        5.07       -7.89     35.12 o
 -15   5   3    13137.88    13291.30    283.55 o
 -13   5   3     2112.34     2668.28     85.98 o
 -11   5   3     3372.69     2363.12     66.63 o
  -9   5   3    14310.04    13566.58    155.56 o
  -7   5   3      425.01      359.77     20.82 o
  -5   5   3    22037.48    23509.40    226.25 o
  -3   5   3      211.37      360.60     18.29 o
  -1   5   3      682.22      807.10     20.87 o
   1   5   3     1382.94      536.28     23.43 o
   3   5   3    16186.64    16667.56    227.48 o
   5   5   3    55719.66    56027.45    566.76 o
   7   5   3     4798.65     5426.68     72.23 o
   9   5   3     8961.24     8686.17    116.78 o
  11   5   3    34555.80    36249.59    395.68 o
  13   5   3      954.87     1010.14     53.48 o
  15   5   3     3389.94     3870.77    128.03 o
  17   5   3     1660.06     1649.36     97.80 o
  19   5   3      692.67      814.17     99.62 o
  21   5   3     1352.51     1230.29    121.35 o
 -22   6   3      828.44      733.77    179.44 o
 -20   6   3       99.78      137.07     87.03 o
 -18   6   3      680.57      666.19     67.81 o
 -16   6   3     1310.19     1312.84    124.41 o
 -14   6   3     1042.20     1376.85    105.07 o
 -12   6   3     6113.33     6442.24    132.83 o
 -10   6   3     8187.20     7542.26    110.98 o
  -8   6   3    14063.97    15842.58    226.69 o
  -6   6   3    16466.57    14928.09    175.22 o
  -4   6   3    35945.30    35152.46    405.46 o
  -2   6   3     4998.39     4394.25    102.75 o
   0   6   3    14443.82    13081.69    159.31 o
   2   6   3    20477.27    21587.16    253.85 o
   4   6   3    17814.25    17391.99    216.34 o
   6   6   3     3270.97     3393.98     59.71 o
   8   6   3    26236.60    25944.62    290.76 o
  10   6   3     1612.06     1553.52     73.72 o
  12   6   3     6516.20     6430.10    114.22 o
  14   6   3      141.44      159.71     73.38 o
  16   6   3        6.42      -42.39     44.20 o
  18   6   3     1276.73     1433.47     97.21 o
  20   6   3      385.43      538.28    115.35 o
 -21   7   3        3.74      -80.11     80.11 o
 -19   7   3        7.86      -64.08     64.08 o
 -17   7   3       86.19       92.89     39.34 o
 -15   7   3      753.81      760.43     80.32 o
 -13   7   3      595.02      856.40     58.27 o
 -11   7   3        2.17      110.38     25.56 o
  -9   7   3     4081.96     4072.94    173.31 o
  -7   7   3    34289.97    35019.02    586.38 o
  -5   7   3     2559.41     2444.68     49.51 o
  -3   7   3    38577.34    40511.56    454.68 o
  -1   7   3     1183.70      863.96     28.99 o
   1   7   3    65078.12    64816.39    698.46 o
   3   7   3      875.01      805.17     94.81 o
   5   7   3      173.13      320.09     37.39 o
   7   7   3    24207.68    25395.38    281.79 o
   9   7   3      797.86      921.10     45.65 o
  11   7   3      562.02      529.26     39.08 o
  13   7   3       26.57       -6.73     33.97 o
  15   7   3      225.55      160.28     52.77 o
  17   7   3      390.51      631.76     73.96 o
  19   7   3      299.07      261.86     70.78 o
  21   7   3      218.78      227.71     84.40 o
 -22   8   3     1341.28     1230.43    217.89 o
 -20   8   3       27.26      -76.90    108.94 o
 -18   8   3      261.16      400.48     72.25 o
 -16   8   3     1985.42     2104.73     95.30 o
 -14   8   3      147.28      234.48     35.81 o
 -12   8   3    11521.63    11660.50    175.03 o
 -10   8   3       45.48      -12.54     26.89 o
  -8   8   3    45228.57    42469.20    502.02 o
  -6   8   3     5833.35     5821.65     86.18 o
  -4   8   3     3171.27     3410.98     60.51 o
  -2   8   3    12871.70    13666.71    155.99 o
   0   8   3     2613.37     3746.28     53.98 o
   2   8   3    48422.10    50724.98    629.62 o
   4   8   3     9581.66     8924.68    124.87 o
   6   8   3      564.48      457.62     21.25 o
   8   8   3     4416.49     4002.43     70.27 o
  10   8   3      180.79      250.38     29.32 o
  12   8   3     6251.52     6914.65    147.05 o
  14   8   3     5718.58     6152.35    241.02 o
  16   8   3      166.09      109.21     54.53 o
  18   8   3     2452.07     2047.99    116.51 o
  20   8   3        6.46      -56.94     68.41 o
 -21   9   3      667.55      826.69    185.85 o
 -19   9   3     1298.87     1570.08    208.28 o
 -17   9   3      248.81      269.35     65.02 o
 -15   9   3     4833.52     5376.86    259.92 o
 -13   9   3     3874.48     3522.98     93.87 o
 -11   9   3    13146.28    14057.29    218.97 o
  -9   9   3    15869.13    14706.10    200.82 o
  -7   9   3     6224.06     7354.29    116.85 o
  -5   9   3    15887.94    13766.90    168.09 o
  -3   9   3    39343.43    39167.57    381.48 o
  -1   9   3    20430.64    20273.03    220.61 o
   1   9   3    28757.68    27273.08    284.96 o
   3   9   3     2650.99     3292.83     93.39 o
   5   9   3     3057.95     2716.55     57.08 o
   7   9   3     3725.72     3744.97     73.92 o
   9   9   3      327.20      357.44     27.44 o
  11   9   3    22247.12    21016.33    318.97 o
  13   9   3      177.22      192.53     52.34 o
  15   9   3     4648.39     4524.12    131.42 o
  17   9   3     1018.27     1050.41     88.54 o
  19   9   3       63.24        2.16     57.94 o
 -22  10   3        1.93     -124.97    124.97 o
 -20  10   3       96.71       57.68    128.17 o
 -18  10   3       24.84      -53.60     55.64 o
 -16  10   3     1875.81     1809.89     79.99 o
 -14  10   3       25.59       18.36     34.19 o
 -12  10   3      353.69      263.98     38.39 o
 -10  10   3     1436.26     1789.26     60.17 o
  -8  10   3     1750.65     1913.49     58.06 o
  -6  10   3      596.12      511.50     34.36 o
  -4  10   3     3419.33     3935.87     64.85 o
  -2  10   3       80.64       60.58     16.61 o
   0  10   3      121.83      207.22     16.24 o
   2  10   3     1513.20     1931.34     64.51 o
   4  10   3      486.43      380.40     27.12 o
   6  10   3     1833.20     2198.94     81.62 o
   8  10   3     4440.92     4588.43    134.25 o
  10  10   3     2305.96     2621.76    104.21 o
  12  10   3      837.87      988.67     65.01 o
  14  10   3      900.58      909.49     68.69 o
  16  10   3        6.88      -57.11     57.11 o
  18  10   3      251.69       62.69     58.90 o
  20  10   3      145.23      141.12    104.14 o
 -21  11   3      503.08      544.72    176.23 o
 -19  11   3      651.54      602.40    166.62 o
 -17  11   3       42.12       21.50     57.25 o
 -15  11   3       24.41       14.99     36.07 o
 -13  11   3     7692.94     8478.91    166.64 o
 -11  11   3      996.28      871.89     53.22 o
  -9  11   3     7125.29     6502.46    115.78 o
  -7  11   3        0.83       16.47     24.84 o
  -5  11   3     3324.18     3212.93     65.71 o
  -3  11   3     5926.97     6519.31     89.23 o
  -1  11   3     5912.75     5582.66     99.96 o
   1  11   3     5161.56     4719.62     62.37 o
   3  11   3      279.23      313.62     30.52 o
   5  11   3     1649.41     1266.39     83.70 o
   7  11   3     7313.02     7639.72    124.71 o
   9  11   3     6851.77     6282.76    107.52 o
  11  11   3     2393.05     3046.21     97.57 o
  13  11   3      135.39      185.45     59.08 o
  15  11   3     2119.36     2080.48     96.40 o
  17  11   3      733.34      724.35     82.01 o
  19  11   3        4.47      -13.46     71.54 o
 -20  12   3      169.04      173.03    140.99 o
 -18  12   3     2585.31     2663.16    150.56 o
 -16  12   3     2991.03     3048.19    118.96 o
 -14  12   3      940.20     1019.69     71.47 o
 -12  12   3     4289.50     4254.88     97.61 o
 -10  12   3      580.77      550.52     43.01 o
  -8  12   3     6717.59     7696.58    132.98 o
  -6  12   3     7044.61     6490.61    113.07 o
  -4  12   3     1528.02     1692.32     51.05 o
  -2  12   3     8020.38     7442.51    105.45 o
   0  12   3     2349.95     2133.21     59.35 o
   2  12   3     7676.01     8591.91    123.29 o
   4  12   3    15484.40    15844.71    273.33 o
   6  12   3       72.49       51.91     17.69 o
   8  12   3      281.54      341.29     40.25 o
  10  12   3      466.10      513.66     50.12 o
  12  12   3     1296.98     1211.86     75.39 o
  14  12   3     3988.78     4302.67    144.37 o
  16  12   3       17.26       26.01     52.59 o
  18  12   3      849.81     1053.73    126.57 o
 -19  13   3      668.16      563.95    163.42 o
 -17  13   3        8.93       -5.94     60.81 o
 -15  13   3     1945.51     2219.84    104.42 o
 -13  13   3      455.55      386.88     46.94 o
 -11  13   3     1889.69     1914.09    107.14 o
  -9  13   3      928.84      990.95    124.73 o
  -7  13   3      671.96      462.26     34.29 o
  -5  13   3     9788.69     9922.25    152.62 o
  -3  13   3     9418.89    10180.12    128.04 o
  -1  13   3      652.76      442.96     27.76 o
   1  13   3     9209.74     9203.17    120.43 o
   3  13   3        2.56       36.51     17.24 o
   5  13   3     1938.11     1720.10     61.33 o
   7  13   3      218.13      238.34     36.94 o
   9  13   3      135.88      171.93     39.01 o
  11  13   3     1943.82     1858.43    104.22 o
  13  13   3        6.07      -14.08     52.22 o
  15  13   3       34.21      -54.53     54.53 o
  17  13   3      883.30      912.71    145.79 o
  19  13   3      184.77      205.91     85.74 o
 -20  14   3      191.89      157.01    147.39 o
 -18  14   3       84.00      134.58     67.54 o
 -16  14   3     1293.33     1342.65     91.95 o
 -14  14   3      126.18      156.82     52.77 o
 -12  14   3       60.73       53.19     33.74 o
 -10  14   3     1669.18     1780.11     67.70 o
  -8  14   3        2.98       -5.89     25.28 o
  -6  14   3      744.80      766.65     46.21 o
  -4  14   3       54.92      174.16     30.47 o
  -2  14   3     2813.25     2889.26     63.64 o
   0  14   3    10082.79    11194.91    143.89 o
   2  14   3     3010.10     3859.96     74.28 o
   4  14   3      246.91      293.53     23.20 o
   6  14   3      438.73      427.94     42.15 o
   8  14   3      755.22      910.98     75.17 o
  10  14   3       30.05      -15.74     48.02 o
  12  14   3      350.46      348.05     82.61 o
  14  14   3      460.14      410.70     88.50 o
  16  14   3        5.33       -0.84     59.26 o
  18  14   3      238.98      247.92    128.17 o
 -17  15   3        3.21       82.97     78.50 o
 -15  15   3     4669.93     4626.88    148.38 o
 -13  15   3      434.56      381.90     45.26 o
 -11  15   3     2058.76     1988.42     82.49 o
  -9  15   3     2491.31     2541.63     69.84 o
  -7  15   3     2715.83     2593.23     68.94 o
  -5  15   3     7860.21     7742.44    133.96 o
  -3  15   3      884.25      560.99     42.20 o
  -1  15   3       29.78      148.32     24.12 o
   1  15   3    22220.53    21643.27    251.69 o
   3  15   3        9.21      138.95     47.64 o
   5  15   3     1725.09     1506.73     94.58 o
   7  15   3      380.25      512.01     65.16 o
   9  15   3     1183.29     1262.69     89.33 o
  11  15   3     5283.02     5680.12    215.21 o
  13  15   3      400.10      423.99     69.97 o
  15  15   3     2651.69     3124.28    141.74 o
  17  15   3      342.33      372.82     94.43 o
 -18  16   3     1807.28     2166.06    192.25 o
 -16  16   3     1008.30     1288.38    112.47 o
 -14  16   3     1719.50     1614.29    120.69 o
 -12  16   3     1169.87     1426.68     60.86 o
 -10  16   3      341.54      478.44     40.51 o
  -8  16   3     2195.50     2334.71     68.50 o
  -6  16   3     5309.78     5351.67    110.59 o
  -4  16   3      126.23      268.43     36.18 o
  -2  16   3     2100.59     2160.63    139.21 o
   0  16   3       43.84       19.91     24.82 o
   2  16   3     7334.62     6528.99    156.56 o
   4  16   3     6610.09     7309.80    247.19 o
   6  16   3      482.13      611.30     68.46 o
   8  16   3     7233.67     7262.57    404.47 o
  10  16   3      563.03      443.45     69.14 o
  12  16   3     2093.16     1743.31    117.02 o
  14  16   3      779.40      900.35    114.81 o
  16  16   3       10.37       -3.92     73.87 o
 -17  17   3       66.73       16.02     86.51 o
 -15  17   3       15.76       43.68     55.07 o
 -13  17   3      557.87      785.98     67.91 o
 -11  17   3      166.41      163.34     35.02 o
  -9  17   3      425.46      517.28     41.84 o
  -7  17   3      202.87      140.98     36.41 o
  -5  17   3     5735.09     5441.45    112.35 o
  -3  17   3     2292.22     1802.05     66.38 o
  -1  17   3      265.60      651.48     65.67 o
   1  17   3       35.83       36.03     32.26 o
   3  17   3      262.23      294.32     57.39 o
   5  17   3      528.69      322.71     59.03 o
   7  17   3      477.73      387.05     65.65 o
   9  17   3      214.34      126.27     61.26 o
  11  17   3       54.33        3.08     55.04 o
  13  17   3        1.42      -56.20     56.20 o
  15  17   3        7.60      -20.23     72.08 o
 -16  18   3      146.05      140.99     99.33 o
 -14  18   3      491.72      509.65    169.82 o
 -12  18   3     1037.55     1029.82     73.91 o
 -10  18   3     1161.94      812.69     50.20 o
  -8  18   3      383.97      292.04     37.77 o
  -6  18   3     3434.06     3366.81     90.89 o
  -4  18   3     2615.96     3115.60     86.04 o
  -2  18   3      464.50      612.03     61.52 o
   0  18   3      180.35       45.12     35.12 o
   2  18   3      803.11      798.03     75.92 o
   4  18   3       32.40       19.11     47.70 o
   6  18   3      991.23      577.13     73.35 o
   8  18   3     4044.98     4225.49    151.74 o
  10  18   3      221.08      230.38     66.20 o
  12  18   3      461.55      408.16     77.89 o
  14  18   3     1338.23     1283.73    132.24 o
 -15  19   3     1047.39     1003.47    109.45 o
 -13  19   3      904.65     1026.52     92.03 o
 -11  19   3     1073.41      910.56     96.20 o
  -9  19   3     3376.85     3776.39     91.36 o
  -7  19   3      708.77      689.06     53.06 o
  -5  19   3    11487.71    11626.88    188.49 o
  -3  19   3      718.54     1086.37     60.55 o
  -1  19   3     3392.37     2702.81    118.40 o
   1  19   3     4645.26     4862.99    221.04 o
   3  19   3       45.41       90.14     56.96 o
   5  19   3     5031.75     5059.58    196.38 o
   7  19   3     2133.32     1535.41    106.24 o
   9  19   3     1531.01     1659.20    111.31 o
  11  19   3     2875.11     2963.64    147.46 o
  13  19   3        8.27       52.34     76.97 o
 -14  20   3       40.96       83.76    181.04 o
 -12  20   3     1690.62     2219.51    151.56 o
 -10  20   3        5.10       61.71     56.06 o
  -8  20   3       63.39      181.13     47.86 o
  -6  20   3       29.48       -5.85     35.60 o
  -4  20   3      556.32      380.51     57.44 o
  -2  20   3     2261.37     2311.77    112.39 o
   0  20   3       30.12       30.04     49.67 o
   2  20   3     3270.88     3651.89    238.44 o
   4  20   3      195.91      504.27     72.35 o
   6  20   3       91.29       43.35     58.56 o
   8  20   3        8.15       42.94     58.25 o
  10  20   3      921.31      977.31     97.15 o
  12  20   3      268.79      226.07     92.38 o
 -13  21   3       49.10      152.86     80.41 o
 -11  21   3      275.81      375.98     73.01 o
  -9  21   3      179.46      116.42     65.45 o
  -7  21   3      186.90      305.29     66.43 o
  -5  21   3       22.97      -22.20     41.22 o
  -3  21   3       89.77       21.12     42.01 o
  -1  21   3      566.25      522.46     59.13 o
   1  21   3     1103.58     1081.06     97.72 o
   3  21   3      686.07      714.81     83.14 o
   5  21   3       71.77      190.01     64.52 o
   7  21   3      268.77      282.36     70.90 o
   9  21   3       75.42      138.17     68.08 o
  11  21   3      322.82      333.39     93.15 o
 -12  22   3     2558.70     2228.80    128.82 o
 -10  22   3      205.06       58.50     64.70 o
  -8  22   3      711.44      392.42    153.72 o
  -6  22   3      953.35     1214.63    149.00 o
  -4  22   3       12.14      -42.59     70.13 o
  -2  22   3     2596.69     3177.68    115.89 o
   0  22   3     1101.51     1310.76    100.10 o
   2  22   3     2521.81     2234.56    124.50 o
   4  22   3      852.58      782.90     89.79 o
   6  22   3      528.23      486.07     79.21 o
   8  22   3     1494.38     1462.92    113.28 o
  10  22   3      437.26      579.42    110.74 o
 -11  23   3       86.46      109.08     80.72 o
  -9  23   3      436.52      591.62    100.81 o
  -7  23   3      134.32       32.04    118.56 o
  -5  23   3     2166.13     2140.43    157.46 o
  -3  23   3     1641.62     1408.18    132.53 o
  -1  23   3      793.45      731.36     97.99 o
   1  23   3      750.47      671.87     96.43 o
   3  23   3        3.44      -10.33     60.64 o
   5  23   3       33.80      150.28     68.08 o
   7  23   3      943.36      837.38     96.23 o
   9  23   3      146.26      172.55     90.29 o
  -8  24   3       23.77       46.00     82.12 o
  -6  24   3        0.61      -76.64     76.64 o
  -4  24   3      170.48      296.71     96.11 o
  -2  24   3      172.20      187.70     85.74 o
   0  24   3        0.14      135.43     88.96 o
   2  24   3       42.03      -63.80     63.80 o
   4  24   3       51.24       52.85     69.48 o
   6  24   3      234.43      368.42    102.92 o
  -5  25   3     1926.62     1858.74    190.65 o
  -3  25   3      262.11      172.71     90.29 o
  -1  25   3        8.31       46.53    112.15 o
   1  25   3     2271.12     2491.09    180.03 o
   3  25   3      137.79      124.89     91.74 o
 -24   0   4     3391.79     3989.27    339.65 o
 -22   0   4      122.26       60.88    134.58 o
 -20   0   4      475.51      759.40    166.62 o
 -18   0   4      362.33      221.09    121.76 o
 -16   0   4      180.71      796.17    158.61 o
 -14   0   4    16661.72    17298.94    446.99 o
 -12   0   4     8843.08     7180.48    146.35 o
 -10   0   4    47496.90    46814.07    617.10 o
  -8   0   4    59665.98    58620.12    927.87 o
  -6   0   4      506.05      911.64     64.75 o
  -4   0   4   200484.11   208708.98   2118.88 o
  -2   0   4   176607.98   177394.13   2211.32 o
   0   0   4    40750.79    44928.00    786.83 o
   2   0   4     6909.22     8009.35    133.17 o
   4   0   4      345.42      359.42     32.60 o
   6   0   4    38509.91    35007.17    508.73 o
   8   0   4    12417.38    11430.53    200.37 o
  10   0   4     6076.12     6040.81    164.16 o
  12   0   4    18548.62    19870.94    751.39 o
  14   0   4       14.34      -35.17     48.67 o
  16   0   4     4187.24     4739.07    249.93 o
  18   0   4       50.04      -16.02     83.31 o
  20   0   4      707.30      910.66    110.95 o
 -23   1   4      877.94      681.40    131.35 o
 -21   1   4      183.55       90.75     91.24 o
 -19   1   4     1193.25     1098.60    128.00 o
 -17   1   4     1891.11     1331.41    130.15 o
 -15   1   4       10.47       64.83     22.66 o
 -13   1   4       98.02       15.31     20.77 o
 -11   1   4     7638.38     9454.89    127.78 o
  -9   1   4     2768.31     2371.15     45.53 o
  -7   1   4    38889.68    39592.08    441.90 o
  -5   1   4    24184.44    23401.47    200.10 o
  -3   1   4   296426.69   312311.34   2248.84 o
  -1   1   4      284.59      121.20     15.05 o
   1   1   4     9494.83     9567.26    132.93 o
   3   1   4      100.75       38.75     11.38 o
   5   1   4    22069.53    22925.90    246.76 o
   7   1   4     5592.27     5587.13     82.96 o
   9   1   4     2049.73     2216.08     65.56 o
  11   1   4      461.50      509.78     41.51 o
  13   1   4      422.19      413.84     44.82 o
  15   1   4      317.32      118.76     64.15 o
  17   1   4      806.52      747.59     74.51 o
  19   1   4     1176.03     1361.07     98.91 o
  21   1   4       20.69      -58.40     58.40 o
 -22   2   4       11.52      -56.18     84.40 o
 -20   2   4      393.12      328.80     99.38 o
 -18   2   4       71.11       40.49     74.67 o
 -16   2   4       80.79       24.76     35.18 o
 -14   2   4     1230.77      954.33     51.80 o
 -12   2   4      316.54       46.52     16.92 o
 -10   2   4     1522.93     1334.31     55.21 o
  -8   2   4     3920.25     4747.39     74.56 o
  -6   2   4       21.92       28.08     10.82 o
  -4   2   4     5162.87     4579.87     44.34 o
  -2   2   4    10942.23    10672.22    108.41 o
   0   2   4      131.70      179.97     13.78 o
   2   2   4    17438.80    18491.24    213.69 o
   4   2   4     1389.05     1175.80     34.03 o
   6   2   4     8218.95     9176.19    107.92 o
   8   2   4     5402.80     5769.20     94.80 o
  10   2   4        9.79        0.25     22.21 o
  12   2   4      656.34      582.32     39.77 o
  14   2   4      406.79      347.20     39.25 o
  16   2   4     1104.48     1067.57     70.25 o
  18   2   4        0.32      -20.87     51.74 o
  20   2   4       62.08      -35.45    113.75 o
 -23   3   4     1008.23     1120.74    150.35 o
 -21   3   4      971.20     1090.79    203.47 o
 -19   3   4      427.50      738.82    116.67 o
 -17   3   4     2026.41     2664.36    438.98 o
 -15   3   4       33.81      132.23     30.48 o
 -13   3   4     4548.79     6219.93    120.85 o
 -11   3   4    13618.83    11480.71    137.11 o
  -9   3   4       62.46      170.48     16.03 o
  -7   3   4    28435.71    28114.73    276.21 o
  -5   3   4     2980.84     3370.10     39.62 o
  -3   3   4       47.99      138.72     13.80 o
  -1   3   4    17215.84    17997.82    213.43 o
   1   3   4    20818.21    21499.27    224.83 o
   3   3   4    10236.56     9702.76    110.76 o
   5   3   4    31461.98    33825.37    325.57 o
   7   3   4     7637.45     7657.86     97.35 o
   9   3   4    11463.96    11862.53    149.87 o
  11   3   4     3181.23     2930.31     71.71 o
  13   3   4     3903.34     4123.76    102.85 o
  15   3   4     9372.78     9239.43    181.62 o
  17   3   4      577.37      697.09     73.08 o
  19   3   4     1617.69     1439.73    127.28 o
  21   3   4        4.71      -60.35     74.67 o
 -22   4   4      289.43      256.86    104.15 o
 -20   4   4      135.29      171.72     91.24 o
 -18   4   4     1592.15     1495.93    141.49 o
 -16   4   4      998.09      471.82     54.68 o
 -14   4   4    10769.75     9897.54    152.96 o
 -12   4   4      110.79       10.32     19.12 o
 -10   4   4    11857.55    10966.56    182.11 o
  -8   4   4     3125.83     3712.52     58.10 o
  -6   4   4     7125.71     6917.55     76.67 o
  -4   4   4    18377.91    18992.06    186.43 o
  -2   4   4     1614.35     1357.03     30.42 o
   0   4   4    37725.41    38872.62    401.66 o
   2   4   4     6127.46     7902.71     95.03 o
   4   4   4    33209.52    33280.89    318.29 o
   6   4   4    15357.93    15832.77    167.78 o
   8   4   4     5010.13     5063.25     72.08 o
  10   4   4     9618.47     9049.92    124.34 o
  12   4   4     2002.52     2263.35     76.15 o
  14   4   4      777.91      833.77     70.85 o
  16   4   4     4730.13     4625.95    146.06 o
  18   4   4      137.68      101.97     58.51 o
  20   4   4     1736.53     1663.36    136.73 o
 -23   5   4       14.50        6.53    120.16 o
 -21   5   4      146.14      210.84    129.77 o
 -19   5   4       15.95      -12.53     76.94 o
 -17   5   4      858.14     1045.74    146.04 o
 -15   5   4     1484.32     1198.26     53.04 o
 -13   5   4      168.48       11.31     24.34 o
 -11   5   4     3850.33     4240.68     73.94 o
  -9   5   4     2425.58     2123.06     45.23 o
  -7   5   4     4548.75     5150.10     78.07 o
  -5   5   4     2151.17     2871.83     45.92 o
  -3   5   4    33716.18    34460.54    339.20 o
  -1   5   4    31808.14    33734.97    354.74 o
   1   5   4     8476.14     9708.23    115.78 o
   3   5   4      805.74     1049.34     37.65 o
   5   5   4    13736.27    13643.04    159.72 o
   7   5   4     1857.48     1903.38     59.61 o
   9   5   4      383.74      484.79     60.86 o
  11   5   4      102.44       61.91     23.89 o
  13   5   4       91.99       63.05     45.69 o
  15   5   4       34.87      -21.26     46.67 o
  17   5   4      163.32      146.93     54.24 o
  19   5   4     1471.98     1780.15    213.08 o
  21   5   4       71.56       71.75     86.51 o
 -22   6   4       73.97      115.67    102.54 o
 -20   6   4     1861.93     2350.66    181.88 o
 -18   6   4     5743.34     5279.23    231.83 o
 -16   6   4     4608.84     5727.02    153.68 o
 -14   6   4     1744.93     1775.32     63.14 o
 -12   6   4     3406.71     3815.32     89.90 o
 -10   6   4     3388.43     3158.42     62.66 o
  -8   6   4     3336.10     2716.00     56.51 o
  -6   6   4      511.41      398.24     22.91 o
  -4   6   4    11209.25    11005.27    125.17 o
  -2   6   4    21395.22    22479.78    225.52 o
   0   6   4    66202.38    68008.89    738.09 o
   2   6   4     4137.52     4514.60     81.33 o
   4   6   4     9968.41    10415.83    161.70 o
   6   6   4    10115.32     9823.65    136.46 o
   8   6   4     6956.77     7244.40    114.09 o
  10   6   4    21331.97    21424.91    266.67 o
  12   6   4     3196.63     3079.64     91.68 o
  14   6   4      441.02      580.20     64.54 o
  16   6   4     1869.64     1908.01    105.76 o
  18   6   4       56.51       54.40     57.16 o
  20   6   4      873.22      986.36    112.20 o
 -21   7   4      418.34      384.51    160.21 o
 -19   7   4       71.90      140.14     86.01 o
 -17   7   4    17452.39    17522.37    340.81 o
 -15   7   4       89.60       19.08     29.22 o
 -13   7   4     6291.75     5800.18    108.32 o
 -11   7   4     2549.24     2361.40     66.02 o
  -9   7   4     2445.43     2113.85     73.66 o
  -7   7   4    12493.57    10660.97    170.83 o
  -5   7   4    11261.75    12171.63    139.11 o
  -3   7   4    51182.41    48663.14    442.27 o
  -1   7   4    87826.59    88697.80    886.84 o
   1   7   4     2138.62     2104.40     49.49 o
   3   7   4    94063.62    95360.26   1149.08 o
   5   7   4     1287.58     1360.49     52.64 o
   7   7   4    14940.56    14342.67    188.35 o
   9   7   4    17559.98    17622.72    255.74 o
  11   7   4     2688.63     2633.67     80.60 o
  13   7   4     3054.23     3061.50    118.03 o
  15   7   4     1480.43     1320.91     91.64 o
  17   7   4     1994.16     2097.74    116.15 o
  19   7   4     1830.35     2002.74    118.20 o
 -20   8   4      267.64      -32.04     57.68 o
 -18   8   4     1239.76      961.27    176.23 o
 -16   8   4     8205.24     9337.43    249.92 o
 -14   8   4      363.40      292.88     39.48 o
 -12   8   4      224.76      204.38     40.96 o
 -10   8   4    11052.07    11401.41    181.95 o
  -8   8   4       14.71       82.10     30.63 o
  -6   8   4      741.43     1452.22     61.05 o
  -4   8   4      839.30      662.65     39.07 o
  -2   8   4     3055.69     2766.61     55.90 o
   0   8   4    10764.98    11564.41    179.73 o
   2   8   4    24685.47    27013.27    357.19 o
   4   8   4        8.71       30.26     29.87 o
   6   8   4     2820.24     2710.62    137.82 o
   8   8   4       15.59      -12.52     16.74 o
  10   8   4     4823.75     4885.21    106.38 o
  12   8   4      122.39       59.42     50.26 o
  14   8   4       39.78       74.05     52.12 o
  16   8   4      667.38      527.15     78.91 o
  18   8   4      510.21      277.53     81.27 o
  20   8   4       75.92       85.54     76.19 o
 -21   9   4      128.19      249.93    150.60 o
 -19   9   4      239.34      246.73    134.58 o
 -17   9   4     2955.68     2985.39    113.96 o
 -15   9   4     1596.53     1507.25     64.95 o
 -13   9   4     7070.17     7024.03    126.44 o
 -11   9   4     2195.50     2408.30    125.09 o
  -9   9   4       58.32      100.49     25.38 o
  -7   9   4     7829.47     8424.32    279.23 o
  -5   9   4     8650.36     7465.45    127.21 o
  -3   9   4     2912.37     3780.26     79.22 o
  -1   9   4     2743.83     3191.01     86.47 o
   1   9   4     5473.29     5412.43     82.61 o
   3   9   4      653.42      389.73     25.44 o
   5   9   4     5244.98     5492.64    104.30 o
   7   9   4       15.87       31.25     23.41 o
   9   9   4      267.61      532.45     45.02 o
  11   9   4     1331.46      849.17     70.25 o
  13   9   4     5885.20     6225.69    171.49 o
  15   9   4     1920.20     1732.70    105.01 o
  17   9   4      281.03      197.26     63.14 o
  19   9   4      509.64      497.70     94.68 o
 -22  10   4        6.12      -67.29    134.58 o
 -20  10   4     2359.29     2749.23    275.56 o
 -18  10   4      421.93      531.90    147.39 o
 -16  10   4      619.11      654.86     66.40 o
 -14  10   4      737.98      818.88     54.63 o
 -12  10   4     1081.16      912.70     53.80 o
 -10  10   4     2687.74     2388.06     74.47 o
  -8  10   4    10229.31    10538.89    186.85 o
  -6  10   4    12059.58     9608.34    161.29 o
  -4  10   4    14574.85    13118.74    286.18 o
  -2  10   4     3159.38     2963.72     61.24 o
   0  10   4     3021.72     2661.28     71.27 o
   2  10   4    22115.36    22808.08    448.55 o
   4  10   4     1981.09     2048.41     82.52 o
   6  10   4    16460.16    16320.66    245.58 o
   8  10   4     1022.47     1236.69     63.82 o
  10  10   4       75.85      102.62     47.01 o
  12  10   4     8671.29     8906.58    207.11 o
  14  10   4      124.78      -38.42     64.19 o
  16  10   4     4861.21     4779.98    180.68 o
  18  10   4      957.63     1008.40     95.13 o
  20  10   4     1098.47     1076.62    160.21 o
 -21  11   4      771.86      426.16    169.82 o
 -19  11   4      231.96      195.46    140.99 o
 -17  11   4     3644.20     3639.71    128.90 o
 -15  11   4     1233.53     1282.28     68.10 o
 -13  11   4     2737.89     2655.56     85.63 o
 -11  11   4     7001.12     7876.16    210.90 o
  -9  11   4      551.56      456.98     41.95 o
  -7  11   4      563.57      863.72     55.50 o
  -5  11   4     4983.60     4146.84     72.66 o
  -3  11   4     1416.93     1992.48     45.79 o
  -1  11   4    12518.63    11973.73    160.75 o
   1  11   4       16.36       24.08     18.50 o
   3  11   4     2925.10     2186.30     86.68 o
   5  11   4     2100.40     2095.64    100.46 o
   7  11   4      171.56      320.87     35.15 o
   9  11   4      451.59      559.38     83.51 o
  11  11   4       12.69       33.56     53.23 o
  13  11   4     2514.10     2900.07    125.21 o
  15  11   4      688.99      339.41     68.25 o
  17  11   4       64.25       11.25     59.12 o
  19  11   4      310.06      487.66    102.54 o
 -20  12   4        8.86      -92.92    128.17 o
 -18  12   4       36.68        9.61    118.56 o
 -16  12   4      347.90      403.88     57.73 o
 -14  12   4      198.13      196.31     40.53 o
 -12  12   4      896.57     1094.26     62.42 o
 -10  12   4     2091.24     1615.87     70.21 o
  -8  12   4     1410.42     1444.10     64.05 o
  -6  12   4     2159.42     1337.87     53.44 o
  -4  12   4      349.98      576.25     30.32 o
  -2  12   4        5.94       26.78     22.52 o
   0  12   4     2803.07     3293.18     77.88 o
   2  12   4      344.24      297.82     52.83 o
   4  12   4       92.09       69.84     47.74 o
   6  12   4      272.17      169.66     46.50 o
   8  12   4        0.52       43.46     42.57 o
  10  12   4     1158.64      910.60     76.68 o
  12  12   4      159.49       56.35     49.67 o
  14  12   4        1.96       -5.54     56.44 o
  16  12   4       21.92      -51.18     51.18 o
  18  12   4      246.64       99.68     79.92 o
 -19  13   4      339.34      474.23    157.01 o
 -17  13   4     3092.69     3934.57    219.49 o
 -15  13   4      746.86      772.52     59.97 o
 -13  13   4     1369.49     1650.12     77.24 o
 -11  13   4     9548.75     8318.77    171.12 o
  -9  13   4     1292.15     1219.56     67.52 o
  -7  13   4    22149.39    19351.34    272.74 o
  -5  13   4     1343.58     1601.02     57.85 o
  -3  13   4    14211.38    11730.32    141.64 o
  -1  13   4      489.42      444.71     31.19 o
   1  13   4       26.69       62.01     40.52 o
   3  13   4      291.65      388.66     63.66 o
   5  13   4      757.15      575.76     35.86 o
   7  13   4     4221.43     4304.96    135.16 o
   9  13   4     5019.56     4522.41    143.25 o
  11  13   4      543.07      370.05     64.60 o
  13  13   4     1611.10     1571.85    103.36 o
  15  13   4      568.80      682.74     82.37 o
  17  13   4       43.86     -102.17    121.76 o
 -20  14   4     1233.48     1332.96    217.89 o
 -18  14   4      797.88      906.80    182.64 o
 -16  14   4     1478.18     1625.62    120.01 o
 -14  14   4     1362.14     1430.66     74.23 o
 -12  14   4       12.43       97.85     39.47 o
 -10  14   4    16031.77    16857.58    268.24 o
  -8  14   4    11919.83    12127.69    168.44 o
  -6  14   4     4207.55     5224.75    104.91 o
  -4  14   4     9339.99     9744.81    153.77 o
  -2  14   4      778.81      960.09     38.39 o
   0  14   4     8043.32     8050.07    109.96 o
   2  14   4     9958.15    10148.42    212.56 o
   4  14   4     1540.42     1185.79     78.75 o
   6  14   4      312.56      571.67     62.26 o
   8  14   4     1318.12      892.23     78.12 o
  10  14   4     1338.23     1488.32    121.96 o
  12  14   4     1551.40     1479.78     99.94 o
  14  14   4      289.37      214.82     65.65 o
  16  14   4     2752.71     3328.47    182.85 o
  18  14   4      201.61      172.08     88.02 o
 -19  15   4       20.74      -92.92    115.35 o
 -17  15   4      722.72      918.24    101.31 o
 -15  15   4        7.88      -15.32     56.05 o
 -13  15   4       76.43       -1.72     38.39 o
 -11  15   4      353.73      527.43     52.25 o
  -9  15   4       62.04       24.12     28.97 o
  -7  15   4      382.45      483.93     39.02 o
  -5  15   4      141.07      307.10     36.97 o
  -3  15   4    14362.84    12509.85    165.88 o
  -1  15   4     1102.81      911.75     57.21 o
   1  15   4     3038.95     3082.21     83.28 o
   3  15   4     3834.63     4045.70    131.53 o
   5  15   4       14.65       -7.24     43.90 o
   7  15   4       63.39       25.43     48.43 o
   9  15   4      770.07      746.42     77.56 o
  11  15   4      194.42       59.42     56.95 o
  13  15   4      759.83      832.18    113.07 o
  15  15   4      155.83      174.82     83.15 o
  17  15   4       17.66       16.28     82.12 o
 -18  16   4      201.23      336.44    157.01 o
 -16  16   4      390.57      335.43     76.47 o
 -14  16   4      626.03      562.83     69.70 o
 -12  16   4       34.50      -12.68     46.74 o
 -10  16   4       36.32       11.88     31.94 o
  -8  16   4      100.62       74.94     30.31 o
  -6  16   4     5831.51     4707.02    103.08 o
  -4  16   4      112.94      143.04     34.36 o
  -2  16   4     5233.88     5609.35    123.16 o
   0  16   4     7579.44     7917.64    148.81 o
   2  16   4       10.48       93.83     45.95 o
   4  16   4      902.65      769.91     71.20 o
   6  16   4      191.29       56.50     48.45 o
   8  16   4        3.26       24.65     51.37 o
  10  16   4      350.28      363.25     99.21 o
  12  16   4      124.99      109.14     77.84 o
  14  16   4       13.00      -27.64     74.67 o
  16  16   4      149.62      110.26     89.72 o
 -17  17   4     3267.30     3556.70    217.89 o
 -15  17   4       90.41      147.66     58.30 o
 -13  17   4     2146.17     2379.68     95.47 o
 -11  17   4      683.26      949.45     57.63 o
  -9  17   4     1175.28     1099.31     54.92 o
  -7  17   4     5489.59     5487.59    184.37 o
  -5  17   4      229.31      342.22     41.73 o
  -3  17   4     1203.90     1462.84     63.46 o
  -1  17   4     8270.17     8536.27    161.01 o
   1  17   4      518.31      537.54     63.46 o
   3  17   4     2749.64     2926.84    120.21 o
   5  17   4     2260.02     1821.85    104.14 o
   7  17   4      797.63      975.65    128.01 o
   9  17   4     6441.68     6119.12    182.98 o
  11  17   4       31.99      -59.61     59.61 o
  13  17   4     3120.90     3025.34    158.47 o
  15  17   4      318.77      476.78    134.58 o
 -16  18   4     1461.67     1374.62    163.42 o
 -14  18   4      317.82      382.59     72.20 o
 -12  18   4      939.31      913.71    108.64 o
 -10  18   4     1243.08     1547.96     70.91 o
  -8  18   4      945.37     1008.57     61.38 o
  -6  18   4      259.14      246.82     41.99 o
  -4  18   4     3083.53     2874.37     83.39 o
  -2  18   4     1036.73      960.54     55.25 o
   0  18   4     3210.58     3130.37    185.83 o
   2  18   4     1231.09     1251.93     89.34 o
   4  18   4       15.22      -49.88     49.88 o
   6  18   4     7072.89     7037.95    192.61 o
   8  18   4      320.19      301.08     68.30 o
  10  18   4     1058.49     1201.99    100.91 o
  12  18   4      404.38      314.41     74.98 o
  14  18   4       72.08       84.41     81.56 o
 -15  19   4      190.54      201.87     99.33 o
 -13  19   4      615.79      363.15     81.47 o
 -11  19   4       20.22       29.44     51.73 o
  -9  19   4       17.78       50.82     33.44 o
  -7  19   4      225.71      161.59     40.60 o
  -5  19   4      685.56      667.47     52.09 o
  -3  19   4     2454.28     2193.52     77.99 o
  -1  19   4      134.79      -27.49     45.35 o
   1  19   4      667.96      695.92    111.16 o
   3  19   4        1.32       46.39     54.40 o
   5  19   4       18.64       25.14     54.62 o
   7  19   4      129.33       46.44     59.25 o
   9  19   4      376.90      336.78    103.39 o
  11  19   4        2.83       79.84     64.91 o
  13  19   4      104.74      134.87     88.02 o
 -14  20   4     1114.99     1451.80    125.73 o
 -12  20   4       34.58       57.73     71.34 o
 -10  20   4     1878.41     2146.48    116.46 o
  -8  20   4      675.73      461.31     45.65 o
  -6  20   4     2750.02     2678.15     90.00 o
  -4  20   4     4349.83     4675.18    128.67 o
  -2  20   4       15.87       -2.59     39.28 o
   0  20   4     3225.32     3696.11    139.12 o
   2  20   4     2655.94     2870.54    132.02 o
   4  20   4     2395.50     2068.94    119.73 o
   6  20   4     2120.26     1785.08    114.67 o
   8  20   4        2.54       27.55     63.18 o
  10  20   4      379.72      291.08     76.24 o
  12  20   4     1124.48     1191.19    130.88 o
 -13  21   4      249.07      260.18    107.34 o
 -11  21   4     1930.70     1792.84    139.33 o
  -9  21   4      807.76      609.92    142.59 o
  -7  21   4     1829.31     1985.99     96.26 o
  -5  21   4      167.43      108.36     47.19 o
  -3  21   4      735.68      874.53     69.61 o
  -1  21   4     2403.80     1716.61    100.82 o
   1  21   4      194.46      205.31     63.27 o
   3  21   4     3269.65     3548.61    144.27 o
   5  21   4      133.83       96.01     62.60 o
   7  21   4     4271.17     4945.41    200.59 o
   9  21   4     1499.57     1513.44    142.79 o
  11  21   4      101.54      131.37     90.29 o
 -12  22   4       89.53       81.17     81.47 o
 -10  22   4       81.10      255.70     84.40 o
  -8  22   4        1.54      119.37     80.41 o
  -6  22   4      457.11      242.69    105.74 o
  -4  22   4       74.40      140.31     50.28 o
  -2  22   4       92.72      126.61     51.66 o
   0  22   4        0.80       42.96     57.49 o
   2  22   4       10.29       14.88     57.83 o
   4  22   4       46.22       58.25     63.42 o
   6  22   4      329.40      316.06     77.02 o
   8  22   4      173.95      163.74     87.61 o
  10  22   4      288.05      266.87     94.43 o
  -9  23   4       63.56      -11.63     79.20 o
  -7  23   4     1896.26     1981.64    149.33 o
  -5  23   4       16.38       15.77     72.40 o
  -3  23   4      544.16      532.33     77.15 o
  -1  23   4      180.19      161.17     54.73 o
   1  23   4      283.67      195.35     68.70 o
   3  23   4      466.41      590.20    138.82 o
   5  23   4      389.33      456.36     85.23 o
   7  23   4      811.25      829.50    119.06 o
  -8  24   4     1397.45     1365.88    135.72 o
  -6  24   4        5.84       44.05     80.41 o
  -4  24   4     2636.63     2097.64    159.72 o
  -2  24   4     1127.42     1364.19    138.15 o
   0  24   4      967.55      965.59     96.63 o
   2  24   4      836.36     1009.12     99.67 o
   4  24   4        4.44      -65.35     65.35 o
   6  24   4     2100.46     1978.27    165.02 o
  -5  25   4       42.11       68.28     83.47 o
  -3  25   4      570.81      616.64    114.40 o
  -1  25   4        4.59       -6.03     87.03 o
   1  25   4       83.85      -72.34    134.58 o
 -23   1   5      457.30      629.22    130.89 o
 -21   1   5       54.28       24.25     83.74 o
 -19   1   5     3065.96     2833.76    426.16 o
 -17   1   5      236.89      171.31     80.41 o
 -15   1   5     2360.28     2419.37    349.26 o
 -13   1   5     4566.94     4912.51    106.03 o
 -11   1   5     2436.03     2364.51     69.30 o
  -9   1   5     2382.39     2176.68     56.21 o
  -7   1   5    11018.50    11285.38    165.46 o
  -5   1   5    19612.67    18840.99    147.12 o
  -3   1   5   111609.39   112931.71   1008.28 o
  -1   1   5      929.09      611.45     29.10 o
   1   1   5     3521.80     3066.36     58.63 o
   3   1   5       49.96      173.33     22.54 o
   5   1   5       27.54       15.55     14.61 o
   7   1   5     1466.54     1244.16     52.54 o
   9   1   5      376.78      349.58     31.14 o
  11   1   5     2038.11     2115.30     73.51 o
  13   1   5      463.10      617.68     55.25 o
  15   1   5      334.26      320.32     57.83 o
  17   1   5      152.14      125.00     58.56 o
  19   1   5        0.67       78.79     57.60 o
  21   1   5      506.20      541.68     86.22 o
 -22   2   5     1513.21     1372.45    262.75 o
 -20   2   5      116.14      180.31     91.24 o
 -18   2   5     3268.74     2897.82    174.42 o
 -16   2   5     2837.98     2732.69    160.68 o
 -14   2   5      311.28      267.07     36.74 o
 -12   2   5    14097.48    13600.79    215.16 o
 -10   2   5     7321.18     7180.36    104.23 o
  -8   2   5    15691.17    15570.33    175.03 o
  -6   2   5    15231.14    14909.37    122.05 o
  -4   2   5     6130.26     6163.54     72.01 o
  -2   2   5     3953.05     4222.16     72.63 o
   0   2   5     1533.69     1754.86     41.83 o
   2   2   5    18321.99    17606.03    208.83 o
   4   2   5    96479.37    98354.27    956.64 o
   6   2   5    20731.81    20714.59    213.89 o
   8   2   5    29694.77    29598.79    346.63 o
  10   2   5     4809.46     4858.42    107.34 o
  12   2   5     2710.65     2777.22     85.10 o
  14   2   5     4799.37     5081.47    128.97 o
  16   2   5      220.43      255.41     50.92 o
  18   2   5     2528.21     2372.38    124.60 o
  20   2   5      201.86      141.52    112.15 o
 -23   3   5      164.47      -35.32    145.79 o
 -21   3   5      187.58       68.09    112.15 o
 -19   3   5       92.29      108.94     87.21 o
 -17   3   5      109.68       92.37     79.20 o
 -15   3   5     1117.68     1077.34     84.42 o
 -13   3   5      685.88      760.33     38.85 o
 -11   3   5      549.58      504.00     30.44 o
  -9   3   5      170.46       67.63     21.02 o
  -7   3   5      559.26      626.61     18.71 o
  -5   3   5    29275.43    30421.36    313.32 o
  -3   3   5    68037.38    71239.33    644.74 o
  -1   3   5      596.76      604.36     36.54 o
   1   3   5     2216.09     2339.06     46.95 o
   3   3   5      541.56      704.96     28.42 o
   5   3   5      386.96      254.82     18.85 o
   7   3   5     1736.99     1463.51     48.23 o
   9   3   5      913.26      765.63     36.61 o
  11   3   5     6670.88     6744.17    120.78 o
  13   3   5      364.43      215.07     46.71 o
  15   3   5     4427.19     4497.09    140.60 o
  17   3   5     1462.29     1697.35    105.57 o
  19   3   5        2.16      -64.30     67.52 o
  21   3   5      306.17      251.65     92.56 o
 -22   4   5      820.12      875.81    135.89 o
 -20   4   5      741.60      654.25    118.16 o
 -18   4   5      422.66      600.19    150.60 o
 -16   4   5     1152.72     1173.47    123.47 o
 -14   4   5     1366.37     1394.09     82.96 o
 -12   4   5     1799.53     1740.96     95.74 o
 -10   4   5     1065.73     1016.70     40.79 o
  -8   4   5      376.12      722.83     26.74 o
  -6   4   5    32743.27    32548.44    329.07 o
  -4   4   5     1626.16     1773.31     34.82 o
  -2   4   5     7958.15     8630.97    111.77 o
   0   4   5    11168.63    12044.22    140.32 o
   2   4   5     4786.71     5151.81     71.95 o
   4   4   5      133.17      135.28     14.72 o
   6   4   5      370.41      377.12     25.43 o
   8   4   5    17717.38    16968.64    198.49 o
  10   4   5      141.14      115.62     29.54 o
  12   4   5     3078.20     2900.45     76.31 o
  14   4   5      597.82      809.09     91.01 o
  16   4   5      339.60      330.84     62.99 o
  18   4   5      410.41      552.86     78.54 o
  20   4   5       24.55      -66.18     66.18 o
 -23   5   5      946.10     1009.33    150.35 o
 -21   5   5     1620.42     1410.10    155.89 o
 -19   5   5     1020.71      928.00    158.61 o
 -17   5   5      366.70      304.40     90.63 o
 -15   5   5     3101.89     2517.88     81.82 o
 -13   5   5     2232.47     2026.80    113.26 o
 -11   5   5     5281.40     5608.96    160.50 o
  -9   5   5    21297.88    24476.84    278.02 o
  -7   5   5      429.97      577.27     25.82 o
  -5   5   5    56240.99    54987.19    540.41 o
  -3   5   5    30605.95    28926.85    316.39 o
  -1   5   5       68.07       23.18     13.07 o
   1   5   5   106233.73   109981.38   1020.64 o
   3   5   5    10404.52    11476.53    139.72 o
   5   5   5    18211.15    16927.73    189.74 o
   7   5   5      507.59      713.54     69.98 o
   9   5   5      496.43      691.92     55.09 o
  11   5   5     4289.52     4437.67     85.85 o
  13   5   5     7126.30     7146.69    177.93 o
  15   5   5     1880.82     1848.24    120.98 o
  17   5   5     3638.09     3477.52    139.85 o
  19   5   5      323.60      365.67     75.80 o
 -22   6   5     1014.26      975.60    142.53 o
 -20   6   5       54.31       37.97     89.72 o
 -18   6   5     4974.42     5290.28    234.50 o
 -16   6   5     1883.97     1873.04    112.49 o
 -14   6   5       87.35       92.68     27.69 o
 -12   6   5     4299.25     3787.29     89.73 o
 -10   6   5      122.61       87.68     22.69 o
  -8   6   5     3474.59     2073.13    106.28 o
  -6   6   5      544.69      395.82     21.54 o
  -4   6   5    10884.86    10876.91    117.74 o
  -2   6   5     3744.74     3925.08     55.97 o
   0   6   5    17298.74    17227.36    212.56 o
   2   6   5    10677.10    10383.54    130.88 o
   4   6   5     1918.97     1520.90     97.92 o
   6   6   5     3796.18     3618.06     68.26 o
   8   6   5     7994.10     7846.32    138.03 o
  10   6   5    12256.67    12329.48    199.05 o
  12   6   5     5870.78     5448.58    170.36 o
  14   6   5     1306.09     1291.37     89.25 o
  16   6   5      135.50      128.60     56.34 o
  18   6   5     1082.74     1571.35    108.51 o
  20   6   5      106.52      -45.61     76.64 o
 -23   7   5       71.66       25.63    137.78 o
 -21   7   5     1261.48     1350.70    156.34 o
 -19   7   5     1222.94     1037.43    132.53 o
 -17   7   5     1780.61     1395.66    106.06 o
 -15   7   5      224.36      193.51     40.05 o
 -13   7   5     1407.56     1367.05     54.13 o
 -11   7   5     2182.55     1594.26     68.04 o
  -9   7   5      486.12       95.31     23.57 o
  -7   7   5      618.26      904.34     78.16 o
  -5   7   5     2474.38     2881.89     54.35 o
  -3   7   5    11848.07    12122.01    128.21 o
  -1   7   5      235.37      152.32     17.21 o
   1   7   5     1289.21     1305.44     33.54 o
   3   7   5      146.20       99.33     30.97 o
   5   7   5      689.84      415.29     32.49 o
   7   7   5     1509.63     1506.68     44.34 o
   9   7   5      612.51      557.36     42.04 o
  11   7   5      348.51      441.06     67.71 o
  13   7   5     2586.30     2599.83    109.99 o
  15   7   5        9.88      -48.40     48.40 o
  17   7   5        3.08      -25.38     54.86 o
  19   7   5       80.07       14.66     77.47 o
 -22   8   5     1682.29     1723.88    249.93 o
 -20   8   5        8.92      -35.25     80.41 o
 -18   8   5      839.59      727.67    115.49 o
 -16   8   5      100.09      225.34     44.64 o
 -14   8   5      936.59      888.45     50.22 o
 -12   8   5     5848.97     6267.16    112.15 o
 -10   8   5     5827.89     5696.48    102.55 o
  -8   8   5     9936.73    11551.52    196.12 o
  -6   8   5    28168.87    29752.14    306.40 o
  -4   8   5      960.71     1074.03     33.84 o
  -2   8   5    18097.38    18052.14    188.60 o
   0   8   5     7702.36     8420.24    116.66 o
   2   8   5    15835.60    14187.69    207.76 o
   4   8   5    12993.87    13877.16    398.93 o
   6   8   5     2056.23     1592.05     58.05 o
   8   8   5     5362.80     5766.19     97.07 o
  10   8   5      841.13      714.57     66.45 o
  12   8   5      780.88      789.47     84.30 o
  14   8   5     7464.45     6812.54    242.51 o
  16   8   5      553.18      360.93     90.15 o
  18   8   5     1391.98     1566.14    110.90 o
  20   8   5      659.03      525.19    105.34 o
 -21   9   5      482.90       12.82     73.70 o
 -19   9   5     4384.47     3947.62    307.61 o
 -17   9   5     1845.09     2183.81    142.77 o
 -15   9   5     1059.92      889.70    163.72 o
 -13   9   5     1814.07     1631.54    101.63 o
 -11   9   5     2139.07     2754.21    119.34 o
  -9   9   5     6265.20     5018.18    118.20 o
  -7   9   5     5350.86     5704.92    102.55 o
  -5   9   5    10382.91     8433.04    156.26 o
  -3   9   5     3235.08     2622.20     50.21 o
  -1   9   5     5208.33     4717.33     70.12 o
   1   9   5    28622.09    28264.49    378.01 o
   3   9   5     5082.19     4004.13     80.02 o
   5   9   5     3144.08     2861.96    114.93 o
   7   9   5     2529.50     2294.80     92.66 o
   9   9   5       18.42        3.60     20.70 o
  11   9   5     4018.94     4349.71    138.42 o
  13   9   5      213.58       77.45     56.81 o
  15   9   5     1673.77     2011.46    112.76 o
  17   9   5     3216.87     3001.89    139.43 o
  19   9   5        0.89      -37.58     73.14 o
 -20  10   5      215.06      503.07    160.21 o
 -18  10   5      206.58      168.41     76.14 o
 -16  10   5      135.72      238.07     53.46 o
 -14  10   5      968.11     1001.14     93.42 o
 -12  10   5     3349.40     3896.11     97.06 o
 -10  10   5      525.84      515.72     42.67 o
  -8  10   5     3502.31     4694.93    158.63 o
  -6  10   5      142.41       16.51     16.47 o
  -4  10   5     3263.51     3556.74     62.64 o
  -2  10   5       60.92       47.30     15.60 o
   0  10   5      698.30      920.57     35.09 o
   2  10   5     2382.35     2498.00     66.36 o
   4  10   5     1191.80     1483.52    150.60 o
   6  10   5      650.53      647.26     35.69 o
   8  10   5      491.35      457.01     55.98 o
  10  10   5     1309.60      978.01     76.40 o
  12  10   5        2.75       33.84     47.07 o
  14  10   5      292.06      345.38     63.46 o
  16  10   5       35.98      -43.61     56.48 o
  18  10   5       73.32      143.01     82.12 o
 -21  11   5      256.20       51.27    147.39 o
 -19  11   5     2937.31     3742.55    285.18 o
 -17  11   5        0.24      -61.54     61.54 o
 -15  11   5     2839.57     2950.67    109.57 o
 -13  11   5      188.34      153.87     38.55 o
 -11  11   5     1597.97     2018.56     73.55 o
  -9  11   5     3639.78     4568.29    104.50 o
  -7  11   5      244.05      262.56     33.86 o
  -5  11   5     6585.69     6864.63    104.60 o
  -3  11   5     3049.14     3183.37     96.15 o
  -1  11   5    16500.60    17904.03    228.14 o
   1  11   5    11522.17    12113.67    192.70 o
   3  11   5      370.97      480.31     32.04 o
   5  11   5     3585.43     3701.70    116.98 o
   7  11   5     1101.80     1186.63     62.44 o
   9  11   5      105.01       92.39     45.69 o
  11  11   5     2612.98     2383.59    227.24 o
  13  11   5      582.04      629.75     75.67 o
  15  11   5      883.04      908.92     86.09 o
  17  11   5       50.14       99.24     78.43 o
 -20  12   5      476.46      413.35    157.01 o
 -18  12   5     1704.15     2047.51    230.71 o
 -16  12   5     1702.31     1749.39    108.78 o
 -14  12   5        6.63        5.47     35.58 o
 -12  12   5     3155.35     3070.48     91.52 o
 -10  12   5     1186.33     1012.28     58.44 o
  -8  12   5      273.50      114.95     33.21 o
  -6  12   5     9162.88     8053.64    149.88 o
  -4  12   5     1347.47     1298.71     49.27 o
  -2  12   5    17756.39    17552.45    225.20 o
   0  12   5     2016.67     2098.75     84.59 o
   2  12   5     2863.60     2659.33     82.75 o
   4  12   5     6614.85     6412.13    158.18 o
   6  12   5     2139.83     2160.21     99.79 o
   8  12   5       59.25       13.61     44.30 o
  10  12   5     2213.43     2487.19    117.52 o
  12  12   5      793.68      904.97     83.68 o
  14  12   5     2136.67     2136.16    120.04 o
  16  12   5       72.81       75.58     63.65 o
  18  12   5      139.49      146.97     84.68 o
 -19  13   5      530.80      368.49    163.42 o
 -17  13   5       71.80      121.76    121.76 o
 -15  13   5     1114.56     1284.67     97.37 o
 -13  13   5     4266.89     4308.67    110.98 o
 -11  13   5       40.99       85.29     36.51 o
  -9  13   5     9297.10    10437.69    185.29 o
  -7  13   5      198.33      241.25     34.22 o
  -5  13   5     1193.42     1221.78     61.73 o
  -3  13   5      355.05      241.29     25.25 o
  -1  13   5     8422.99     7829.85    139.09 o
   1  13   5    10140.14     9907.12    195.49 o
   3  13   5       86.07      134.21     28.92 o
   5  13   5     2266.08     1777.66     98.01 o
   7  13   5      497.68      696.95     69.06 o
   9  13   5     1110.56      884.73     79.51 o
  11  13   5      934.48      670.65     77.57 o
  13  13   5      537.08      496.42     72.31 o
  15  13   5      697.61      875.16    115.29 o
  17  13   5      321.11      520.64     99.62 o
 -20  14   5        8.26      -51.27    144.19 o
 -18  14   5      317.99      237.11    137.78 o
 -16  14   5      483.66      415.52     76.47 o
 -14  14   5       34.14       39.27     38.64 o
 -12  14   5       10.50       37.86     36.35 o
 -10  14   5      949.75      976.16     60.75 o
  -8  14   5     2114.14     1561.84     65.52 o
  -6  14   5      282.00      442.54     45.95 o
  -4  14   5       56.66      180.35     30.38 o
  -2  14   5     2102.89     2104.08     62.37 o
   0  14   5      468.12      364.76     34.30 o
   2  14   5      580.11      728.83     49.90 o
   4  14   5      141.62      207.53     50.68 o
   6  14   5     1448.28     1348.88     88.76 o
   8  14   5       83.67      256.91     90.01 o
  10  14   5       24.39       94.44     55.81 o
  12  14   5       82.42       39.84     57.60 o
  14  14   5        3.97       34.27     57.02 o
  16  14   5      254.92      378.29     95.80 o
 -19  15   5     1427.04     1570.08    230.71 o
 -17  15   5       85.87       32.04    118.56 o
 -15  15   5     1951.96     1995.46    130.88 o
 -13  15   5     2978.95     3368.14    102.96 o
 -11  15   5      336.44      444.13     50.89 o
  -9  15   5     6826.53     5633.86    116.11 o
  -7  15   5      135.04      346.33     39.73 o
  -5  15   5     3464.12     2912.02     92.45 o
  -3  15   5      372.55      230.84     45.75 o
  -1  15   5     1633.98     1906.23     87.41 o
   1  15   5    13895.86    13220.30    317.29 o
   3  15   5     2903.96     2852.68    113.92 o
   5  15   5    13218.73    14679.98    290.95 o
   7  15   5     4791.88     4580.60    177.07 o
   9  15   5     3367.84     4214.81    147.83 o
  11  15   5     2001.95     2132.95    157.34 o
  13  15   5      568.43      473.38     78.24 o
  15  15   5      445.10      444.33    171.43 o
 -18  16   5      632.63      535.11    166.62 o
 -16  16   5      458.58      568.69     90.62 o
 -14  16   5      522.69      790.45     74.29 o
 -12  16   5     6761.83     7346.37    142.01 o
 -10  16   5      262.78      217.30     39.12 o
  -8  16   5    12226.51    12700.27    199.48 o
  -6  16   5      896.85     1313.21     71.68 o
  -4  16   5       47.27       -6.78     34.21 o
  -2  16   5     1122.36     1447.82     86.68 o
   0  16   5     7239.09     7042.22    176.74 o
   2  16   5     2758.42     2850.91    116.66 o
   4  16   5     2076.33     2180.39    118.93 o
   6  16   5      287.24      627.31     73.12 o
   8  16   5     2548.11     1808.69    145.41 o
  10  16   5      794.17      999.76     91.07 o
  12  16   5      984.63      844.31     90.25 o
  14  16   5      624.49      740.91    113.02 o
  16  16   5       84.79       -7.66     82.37 o
 -17  17   5      237.83      227.50    140.99 o
 -15  17   5      105.70      -32.32     78.50 o
 -13  17   5        2.53       38.08     42.00 o
 -11  17   5     1002.62      734.60     55.13 o
  -9  17   5        8.49       25.03     33.62 o
  -7  17   5      295.36      401.50     51.98 o
  -5  17   5      562.13      569.80     54.47 o
  -3  17   5        7.46       24.49     37.35 o
  -1  17   5     1506.26     1569.08    201.89 o
   1  17   5     1688.94     1809.02    148.46 o
   3  17   5     1054.00      812.99     77.30 o
   5  17   5      444.96      482.30     69.03 o
   7  17   5        2.94       67.27     55.85 o
   9  17   5        8.13      -13.48     52.66 o
  11  17   5      282.42      196.10     69.57 o
  13  17   5      189.49      155.38     86.68 o
  15  17   5       14.43      -26.06     84.68 o
 -16  18   5     1411.64     1381.81    147.39 o
 -14  18   5       29.54        3.20     51.15 o
 -12  18   5     1120.54     1250.06     76.05 o
 -10  18   5      537.39      531.97     50.91 o
  -8  18   5     7597.32     7413.20    144.86 o
  -6  18   5      971.96      588.67     58.95 o
  -4  18   5       39.92        9.05     40.64 o
  -2  18   5     5927.77     5111.27    131.71 o
   0  18   5     6122.92     6287.49    173.01 o
   2  18   5     6065.15     5776.62    242.58 o
   4  18   5      924.61      904.52     84.04 o
   6  18   5      172.89      353.43     67.62 o
   8  18   5      157.26       94.82     60.80 o
  10  18   5      607.21      641.46     86.83 o
  12  18   5      201.58      241.86    131.37 o
  14  18   5      261.84      230.11     96.72 o
 -15  19   5     2012.38     2294.23    201.87 o
 -13  19   5      846.87      849.79     83.19 o
 -11  19   5     1096.15     1409.12     82.09 o
  -9  19   5     3928.53     3951.01    105.69 o
  -7  19   5       82.80       58.56     55.96 o
  -5  19   5     1778.62     2045.23     92.10 o
  -3  19   5      923.82      925.89     69.29 o
  -1  19   5      319.34      421.30     67.77 o
   1  19   5     1057.77     1135.18     91.10 o
   3  19   5       26.80      -15.36     53.59 o
   5  19   5     1529.16     1472.08    105.25 o
   7  19   5     2267.43     3036.43    142.06 o
   9  19   5       54.49       48.35     95.98 o
  11  19   5     5012.90     5001.87    261.15 o
  13  19   5       34.08      251.34    123.36 o
 -14  20   5       27.02      -64.08     86.51 o
 -12  20   5       77.91       92.36     75.39 o
 -10  20   5       12.72      -41.61     41.61 o
  -8  20   5      398.57      455.33     51.52 o
  -6  20   5     2818.43     2807.72    106.69 o
  -4  20   5       34.51      105.35     48.35 o
  -2  20   5      272.32      271.56     54.01 o
   0  20   5       42.43       83.34     58.49 o
   2  20   5       24.84      -36.45     54.28 o
   4  20   5     2741.35     2355.00    145.79 o
   6  20   5        0.07       34.96     86.92 o
   8  20   5     1179.84     1015.85     99.71 o
  10  20   5      842.65      874.76    119.83 o
  12  20   5       60.65      -94.48    123.36 o
 -13  21   5      261.23      324.76     86.10 o
 -11  21   5       28.75       -1.37     69.08 o
  -9  21   5     1737.66     1556.54    103.57 o
  -7  21   5       40.69       42.31     46.44 o
  -5  21   5      866.31      674.83     66.69 o
  -3  21   5      854.80      649.32     66.36 o
  -1  21   5       57.60       47.71     47.66 o
   1  21   5      965.23      750.71     96.13 o
   3  21   5       56.24        4.22     59.80 o
   5  21   5     3212.84     3064.11    144.16 o
   7  21   5      339.42      147.25     68.29 o
   9  21   5      328.60      468.37    104.90 o
 -12  22   5      371.67      450.57    182.64 o
 -10  22   5      604.75      621.72    101.88 o
  -8  22   5      137.62      286.97     87.21 o
  -6  22   5     4771.32     5361.95    147.23 o
  -4  22   5       55.06       65.60     48.89 o
  -2  22   5     4080.13     4116.84    131.04 o
   0  22   5      403.33      361.65     73.19 o
   2  22   5      149.02      148.09     66.60 o
   4  22   5     2729.44     3105.73    256.98 o
   6  22   5       79.89       87.16    101.36 o
   8  22   5      779.11      735.17    115.36 o
  -9  23   5      365.73      343.47     99.33 o
  -7  23   5        0.65       42.63     88.12 o
  -5  23   5      442.44      505.13    118.56 o
  -3  23   5      501.52      445.11     63.86 o
  -1  23   5        3.15       29.45     49.93 o
   1  23   5      174.30       72.42     64.86 o
   3  23   5       19.97       33.86     64.40 o
   5  23   5       66.56       33.10     85.30 o
   7  23   5      552.95      728.23    116.27 o
  -6  24   5        5.18       84.32    131.37 o
  -4  24   5      400.88      481.43    102.92 o
  -2  24   5      323.12      292.74     75.12 o
   0  24   5      116.66      146.93     58.50 o
   2  24   5        0.57      -51.78     85.46 o
   4  24   5      206.10       86.85    129.77 o
  -1  25   5      159.89       61.46     86.68 o
 -22   0   6        1.71     -118.56    121.76 o
 -20   0   6      866.40      942.05    185.85 o
 -18   0   6     2938.99     2957.51    249.93 o
 -16   0   6      763.54     1220.81    173.03 o
 -14   0   6    13381.87    11182.79    455.00 o
 -12   0   6     8062.40     8752.96    248.74 o
 -10   0   6    23984.53    22343.41    392.86 o
  -8   0   6      488.15      621.76    162.41 o
  -6   0   6     3666.25     2713.74     47.99 o
  -4   0   6   128690.84   133686.16   1519.80 o
  -2   0   6    70186.95    66807.12    980.75 o
   0   0   6      389.70      298.91     28.33 o
   2   0   6    48140.19    46081.80    802.07 o
   4   0   6    15328.13    14125.61    231.78 o
   6   0   6    13809.40    12974.46    337.72 o
   8   0   6      657.13      917.41     69.80 o
  10   0   6      370.12      327.62     55.20 o
  12   0   6     4000.78     4327.18    152.62 o
  14   0   6      102.81      102.78     60.01 o
  16   0   6     2756.44     3096.66    147.36 o
  18   0   6        8.93       -0.68     69.08 o
  20   0   6      470.51      356.19     98.54 o
 -23   1   6     1000.90      922.43    150.66 o
 -21   1   6        6.95       -1.11     88.02 o
 -19   1   6       41.45      -18.22     79.20 o
 -17   1   6     2245.45     2774.80    166.52 o
 -15   1   6     4586.67     5010.14    203.92 o
 -13   1   6     5969.94     6686.93    178.16 o
 -11   1   6      473.16      552.17     49.99 o
  -9   1   6       11.84       32.02     21.46 o
  -7   1   6     1054.25      974.95     39.48 o
  -5   1   6     4050.31     3953.26     63.66 o
  -3   1   6     3175.93     2260.92     39.28 o
  -1   1   6      525.15      321.07     22.32 o
   1   1   6     9510.16     9582.48    148.17 o
   3   1   6    10661.79    11631.04    152.40 o
   5   1   6     1448.22     2105.57     47.45 o
   7   1   6       85.88       83.04     22.84 o
   9   1   6     3947.95     3327.31     92.04 o
  11   1   6       81.63       72.63     34.37 o
  13   1   6     5412.56     4843.63    118.28 o
  15   1   6      965.80     1115.96     70.12 o
  17   1   6       22.36      -16.58     45.74 o
  19   1   6      456.52      661.21     85.84 o
 -22   2   6      780.95      864.96    136.95 o
 -20   2   6       31.66       -9.96     83.74 o
 -18   2   6       30.14      -26.33     72.40 o
 -16   2   6     1355.18      909.02    111.02 o
 -14   2   6        4.74      110.65     54.12 o
 -12   2   6      386.11      278.50     50.15 o
 -10   2   6     5781.56     5629.83    110.66 o
  -8   2   6     2779.42     3115.61     53.54 o
  -6   2   6    10668.81    11710.33    114.35 o
  -4   2   6     3014.58     2668.60     43.95 o
  -2   2   6    11524.68    12753.84    141.78 o
   0   2   6     1863.42     1551.39     42.09 o
   2   2   6     4997.39     4973.46     78.82 o
   4   2   6       14.87        8.48     14.27 o
   6   2   6      445.76      431.95     38.39 o
   8   2   6     3278.10     3820.56     78.33 o
  10   2   6     3828.15     3553.41     91.62 o
  12   2   6     1702.54     1445.90     69.60 o
  14   2   6        5.20      -33.40     33.40 o
  16   2   6     1159.95     1012.55     74.74 o
  18   2   6        2.06       15.02     47.80 o
  20   2   6       10.96     -137.78    153.80 o
 -23   3   6      569.74      986.00    149.33 o
 -21   3   6     1772.26     1623.03    164.16 o
 -19   3   6        0.64      -40.19     76.94 o
 -17   3   6     5769.37     4780.97    212.98 o
 -15   3   6     2406.11     2007.88    144.79 o
 -13   3   6     1846.06     1421.79     48.41 o
 -11   3   6     1395.36      942.17     51.34 o
  -9   3   6     5853.31     5641.62     82.94 o
  -7   3   6     1046.20      843.07     37.80 o
  -5   3   6    54759.28    55810.63    547.55 o
  -3   3   6    11381.49    12167.71    128.72 o
  -1   3   6    26449.00    26630.20    287.96 o
   1   3   6      644.91      645.29     26.60 o
   3   3   6     4193.21     4104.98     65.79 o
   5   3   6     2367.96     2362.37     50.24 o
   7   3   6     6477.06     6515.63     98.30 o
   9   3   6    12947.25    13850.86    174.80 o
  11   3   6        2.33       -2.70     29.78 o
  13   3   6     1261.25     1746.11     72.50 o
  15   3   6     2788.37     2534.13    101.93 o
  17   3   6      319.42      370.18     72.15 o
  19   3   6      797.90      939.53    116.27 o
 -22   4   6        0.30      -86.01     86.01 o
 -20   4   6     3362.68     3694.83    208.45 o
 -18   4   6     2391.72     2139.95    349.26 o
 -16   4   6     2522.71     3059.78    132.06 o
 -14   4   6     1790.24     2545.72    236.00 o
 -12   4   6       78.45       50.90     22.03 o
 -10   4   6     4847.49     4202.11     82.16 o
  -8   4   6     8741.47     8816.89    114.50 o
  -6   4   6     5999.65     5738.15     78.51 o
  -4   4   6    10141.72     9946.85    110.55 o
  -2   4   6     2665.16     3315.56     62.89 o
   0   4   6       38.39       79.06     17.59 o
   2   4   6    21566.23    21158.03    230.93 o
   4   4   6       38.37       45.77     15.96 o
   6   4   6    29532.54    28617.01    310.96 o
   8   4   6     8575.64     8356.23    118.16 o
  10   4   6     3638.04     3527.12     75.35 o
  12   4   6       63.48       64.24     39.67 o
  14   4   6       76.61      103.86     51.20 o
  16   4   6     1187.06     1030.85     90.09 o
  18   4   6     1213.69     1123.83     98.81 o
  20   4   6       12.78       42.02     80.41 o
 -23   5   6        1.05      -61.63     95.80 o
 -21   5   6      116.89      162.31    158.61 o
 -19   5   6     2640.49     2470.41    389.31 o
 -17   5   6       16.94       11.82     55.97 o
 -15   5   6       86.25       11.59     54.09 o
 -13   5   6      251.38      389.44     44.97 o
 -11   5   6     7606.58     7067.05    109.32 o
  -9   5   6       78.67       83.36     17.50 o
  -7   5   6     9847.21    10004.58    129.91 o
  -5   5   6     3209.21     3454.86     60.27 o
  -3   5   6     3592.49     3737.86     57.92 o
  -1   5   6     1156.04      855.34     30.01 o
   1   5   6      627.32      596.18     23.70 o
   3   5   6     3674.97     3589.43     63.00 o
   5   5   6      701.76      726.99     26.34 o
   7   5   6     2830.67     3290.40     72.50 o
   9   5   6    10545.56    10905.79    142.85 o
  11   5   6     3061.90     3322.63    141.95 o
  13   5   6       61.83       57.61     48.56 o
  15   5   6       50.65      -33.52     52.12 o
  17   5   6       16.89      -10.62     55.16 o
  19   5   6       81.70       43.26     64.70 o
 -22   6   6       85.41       40.72     97.11 o
 -20   6   6      841.92      752.83    122.29 o
 -18   6   6     1426.32     1550.57    328.43 o
 -16   6   6     2769.86     2674.60    146.30 o
 -14   6   6     2726.57     2107.54    121.17 o
 -12   6   6      137.07      257.88     47.56 o
 -10   6   6    20354.04    20258.77    259.82 o
  -8   6   6    13900.79    13247.13    166.77 o
  -6   6   6      101.69      231.92     21.06 o
  -4   6   6    23071.28    22384.16    237.00 o
  -2   6   6    51950.43    51248.74    536.34 o
   0   6   6     7999.98     8110.11    278.83 o
   2   6   6     6546.63     6207.44     92.10 o
   4   6   6     3740.18     3109.90     59.88 o
   6   6   6     8819.81     8896.27    142.69 o
   8   6   6     1992.00     2418.70    149.85 o
  10   6   6      704.74      637.61     63.83 o
  12   6   6     8778.44     9123.92    408.24 o
  14   6   6      718.48      686.33     85.49 o
  16   6   6      826.52      895.75     89.54 o
  18   6   6       12.02      -14.56     92.55 o
 -21   7   6     1360.57     1328.78    155.19 o
 -19   7   6     1894.12     1945.81    168.24 o
 -17   7   6     8209.96     9076.83    459.37 o
 -15   7   6       42.42      116.18     62.49 o
 -13   7   6     5564.71     5888.81    106.28 o
 -11   7   6    12965.42    14217.31    216.10 o
  -9   7   6      375.86      268.44     28.10 o
  -7   7   6      468.97      482.58     29.88 o
  -5   7   6       23.36       45.58     15.93 o
  -3   7   6    33036.91    33994.38    342.39 o
  -1   7   6    19809.02    20612.92    228.23 o
   1   7   6     6717.91     7034.58    101.84 o
   3   7   6    20789.88    19681.80    278.52 o
   5   7   6    18810.30    17903.62    263.38 o
   7   7   6     2411.55     2669.20     86.95 o
   9   7   6     7057.59     7042.66    173.97 o
  11   7   6       95.64       50.04     46.70 o
  13   7   6     2950.67     3002.95    126.26 o
  15   7   6     2406.20     2230.97    119.92 o
  17   7   6      148.37      225.01     68.46 o
  19   7   6      631.88      542.23    120.16 o
 -22   8   6      120.81       50.48    100.81 o
 -20   8   6      635.85      693.07    124.55 o
 -18   8   6     1014.76     1120.40    125.12 o
 -16   8   6       59.78      224.38     91.36 o
 -14   8   6     1690.65     1464.79     69.55 o
 -12   8   6      938.56      635.21     40.45 o
 -10   8   6     4251.62     4724.10    123.95 o
  -8   8   6     8641.35    10417.25    154.32 o
  -6   8   6     1586.50     2145.40     49.66 o
  -4   8   6     3293.09     3092.22     53.58 o
  -2   8   6     4411.68     4483.95     64.40 o
   0   8   6     6719.51     7198.48    106.43 o
   2   8   6     1078.49     1084.61     42.49 o
   4   8   6       20.30       14.98     18.66 o
   6   8   6     4836.72     4691.08    103.54 o
   8   8   6     2148.99     1914.89     94.92 o
  10   8   6     2284.95     2154.69    102.03 o
  12   8   6       19.47        5.31     47.07 o
  14   8   6      161.08      174.97     58.49 o
  16   8   6      382.05      246.05     68.11 o
  18   8   6      158.35      230.47     71.54 o
 -21   9   6      376.26      301.92    109.45 o
 -19   9   6      120.02      -31.81     65.65 o
 -17   9   6      284.00      208.63     65.62 o
 -15   9   6     1542.30     1380.83     72.32 o
 -13   9   6      152.89      237.19     34.25 o
 -11   9   6       29.67      149.65     30.28 o
  -9   9   6     2141.41     1594.96    129.50 o
  -7   9   6     3986.17     4311.09     80.18 o
  -5   9   6      210.82      181.95     21.61 o
  -3   9   6     9347.45     9198.91    118.73 o
  -1   9   6      760.52      787.43     34.89 o
   1   9   6     2231.61     2339.39     66.20 o
   3   9   6     3401.01     4591.34    155.89 o
   5   9   6    13968.28    15845.43    285.98 o
   7   9   6     2609.76     2770.49    139.33 o
   9   9   6    12242.16    12541.48    254.27 o
  11   9   6      658.28      816.35     74.94 o
  13   9   6      362.99      148.64     60.07 o
  15   9   6     1556.05     1858.79    113.28 o
  17   9   6        0.79      -47.99     59.14 o
  19   9   6     1243.05     1830.32    153.27 o
 -20  10   6      781.41      881.16    185.85 o
 -18  10   6      317.93      329.98     73.27 o
 -16  10   6        7.29       72.64     58.40 o
 -14  10   6    10828.72    12020.43    332.53 o
 -12  10   6       65.74      258.74     34.74 o
 -10  10   6     7698.10     7087.81    138.43 o
  -8  10   6     9681.02    10708.30    180.28 o
  -6  10   6     1248.79     1533.08     50.59 o
  -4  10   6     4342.60     4341.42     66.01 o
  -2  10   6      102.11      118.51     21.73 o
   0  10   6     1373.88      919.96     55.21 o
   2  10   6    10528.58     9198.40    155.42 o
   4  10   6      547.55      629.50     58.56 o
   6  10   6      528.95      232.61     48.37 o
   8  10   6     1298.31     1216.60     81.12 o
  10  10   6     2093.04     2406.11    111.44 o
  12  10   6     2772.76     2909.00    139.07 o
  14  10   6        8.42      123.10     60.36 o
  16  10   6      701.58      640.65     85.66 o
  18  10   6      252.37      178.50     88.96 o
 -19  11   6        6.97      -28.84     60.88 o
 -17  11   6      178.98      217.89    102.54 o
 -15  11   6     2357.50     2179.63    142.16 o
 -13  11   6      641.35      780.32     53.16 o
 -11  11   6    14007.36    13257.88    216.37 o
  -9  11   6      374.18      258.71     35.04 o
  -7  11   6     7361.14     7294.89    142.11 o
  -5  11   6      531.74      505.06     31.70 o
  -3  11   6     8249.45     8212.03    108.30 o
  -1  11   6    17847.17    17175.31    222.02 o
   1  11   6      795.17      775.86     49.95 o
   3  11   6     6073.49     7789.16    179.45 o
   5  11   6       62.74       78.80     40.91 o
   7  11   6     1809.09     1365.92    109.73 o
   9  11   6     3669.52     3299.85    172.83 o
  11  11   6        1.50      -45.53     54.22 o
  13  11   6     2323.53     2139.19    118.66 o
  15  11   6      593.39      655.29     92.51 o
  17  11   6        8.74      -68.85     68.85 o
 -20  12   6      388.00      230.71    160.21 o
 -18  12   6       34.65       19.23    118.56 o
 -16  12   6      202.41      422.72     85.30 o
 -14  12   6      725.71      774.78     68.23 o
 -12  12   6       80.03        7.50     30.38 o
 -10  12   6       99.88       75.26     26.41 o
  -8  12   6       54.41       66.82     23.03 o
  -6  12   6       80.64       49.62     31.48 o
  -4  12   6     1023.55      836.40     41.11 o
  -2  12   6       83.88       53.85     18.63 o
   0  12   6       36.12        1.95     19.03 o
   2  12   6      317.83      171.91     30.47 o
   4  12   6      199.62      127.02     64.47 o
   6  12   6      531.14      860.74     73.69 o
   8  12   6      698.26      735.31     92.53 o
  10  12   6      150.39       94.42     54.94 o
  12  12   6       42.70      -10.48     52.32 o
  14  12   6       65.86      -11.15     81.93 o
  16  12   6      208.70      126.54     76.97 o
 -19  13   6        5.67      -83.31    118.56 o
 -17  13   6      850.62      650.09    115.35 o
 -15  13   6      244.69      302.25     55.38 o
 -13  13   6     2069.93     1867.80     78.55 o
 -11  13   6     1720.40     2026.76     86.02 o
  -9  13   6     1390.73     1336.45     67.50 o
  -7  13   6      415.65      312.20     39.00 o
  -5  13   6       35.75       43.73     23.14 o
  -3  13   6       41.35       22.42     18.58 o
  -1  13   6    22009.52    21821.73    276.42 o
   1  13   6     1735.56     2069.14    100.59 o
   3  13   6    14785.65    13156.56    237.63 o
   5  13   6      225.74      199.95     50.59 o
   7  13   6      256.72      346.70     78.70 o
   9  13   6       99.33      227.08     58.97 o
  11  13   6        5.52        3.95     54.94 o
  13  13   6     2359.11     2779.81    138.43 o
  15  13   6       28.64       95.29     77.55 o
  17  13   6        1.28        0.27     79.23 o
 -18  14   6     1965.48     2582.61    262.75 o
 -16  14   6      789.41      975.29    109.03 o
 -14  14   6     2847.49     3374.72    138.05 o
 -12  14   6       48.96        8.21     35.58 o
 -10  14   6     1012.45     1209.55     67.89 o
  -8  14   6     4340.80     4589.13    103.48 o
  -6  14   6     1343.29     1308.23     68.53 o
  -4  14   6     5979.92     5551.11    145.40 o
  -2  14   6      169.06      143.77     27.72 o
   0  14   6     7997.15     8625.71    132.77 o
   2  14   6      909.15     1061.42     83.02 o
   4  14   6     1285.64     1185.46     83.08 o
   6  14   6     4452.28     3982.48    157.76 o
   8  14   6     2015.82     2118.00    219.78 o
  10  14   6     4672.13     3701.57    142.51 o
  12  14   6     1987.60     1949.90    118.04 o
  14  14   6      353.54      190.22     81.71 o
  16  14   6      340.03      235.24     90.84 o
 -19  15   6        0.80     -115.35    115.35 o
 -17  15   6      115.61       51.27    121.76 o
 -15  15   6       15.98       44.61     48.23 o
 -13  15   6     1613.75     1560.83     79.08 o
 -11  15   6     3409.45     3629.35    105.59 o
  -9  15   6      896.57      953.07     57.31 o
  -7  15   6     1406.57     1368.26     67.29 o
  -5  15   6      924.44      810.66     59.18 o
  -3  15   6      818.77      781.48     95.84 o
  -1  15   6     1094.29     1108.54     64.33 o
   1  15   6       78.07      123.04     49.04 o
   3  15   6      144.23       70.57     47.90 o
   5  15   6      333.77      231.85     59.12 o
   7  15   6      764.13      380.73     63.90 o
   9  15   6     1282.97     1119.75     93.40 o
  11  15   6        7.44       56.53     62.54 o
  13  15   6      236.62      114.09     65.04 o
  15  15   6      157.71      206.87     92.81 o
 -18  16   6      516.80      509.47    166.62 o
 -16  16   6      907.97      842.71    173.03 o
 -14  16   6       14.93       31.64     48.79 o
 -12  16   6      962.31      900.40     57.97 o
 -10  16   6      925.00      927.79     58.60 o
  -8  16   6     1370.15     1156.91     68.27 o
  -6  16   6     2865.26     2817.11     96.03 o
  -4  16   6      220.33      125.88     41.95 o
  -2  16   6     4297.29     4295.51    114.00 o
   0  16   6     2512.56     1887.54    102.53 o
   2  16   6      397.06      428.90     63.65 o
   4  16   6      142.89       46.57     50.23 o
   6  16   6     3198.31     3344.70    150.42 o
   8  16   6      542.28      461.22     92.85 o
  10  16   6      189.63      346.42     84.67 o
  12  16   6       39.98      -58.06     58.06 o
  14  16   6      129.24      133.78     91.32 o
 -17  17   6     2419.95     2335.89    246.73 o
 -15  17   6       28.33       53.83     66.96 o
 -13  17   6      632.17      656.79     54.88 o
 -11  17   6     5062.77     5154.50    119.05 o
  -9  17   6      597.18      670.35     52.64 o
  -7  17   6     5876.62     6372.59    156.94 o
  -5  17   6     5531.92     5418.72    135.50 o
  -3  17   6      175.71      294.80     57.35 o
  -1  17   6    16663.26    16266.46    317.62 o
   1  17   6      136.62      -44.16     48.37 o
   3  17   6     5856.41     6466.49    179.94 o
   5  17   6     3928.37     4174.31    147.84 o
   7  17   6     2624.28     2092.45    118.85 o
   9  17   6     1870.70     2146.57    125.96 o
  11  17   6       42.44      -60.99     60.99 o
  13  17   6      702.41      603.84    111.73 o
 -16  18   6      236.23      310.81    144.19 o
 -14  18   6      414.77      709.10    126.35 o
 -12  18   6       69.31      164.98     40.85 o
 -10  18   6     2626.18     2676.62     89.23 o
  -8  18   6       30.11       15.80     37.85 o
  -6  18   6      485.48      573.55     59.57 o
  -4  18   6     1103.42     1088.92     72.66 o
  -2  18   6     1000.65     1094.33     73.17 o
   0  18   6     3111.44     2861.32    122.01 o
   2  18   6     1566.85     1663.66    188.97 o
   4  18   6      226.63      240.64     62.86 o
   6  18   6     2785.23     2600.41    144.67 o
   8  18   6      966.04      897.29     92.30 o
  10  18   6     1554.60     1396.51    202.28 o
  12  18   6      953.09      956.89    124.06 o
 -15  19   6      104.35       79.65     76.90 o
 -13  19   6       12.32       76.95     72.36 o
 -11  19   6     1126.44     1265.80     71.44 o
  -9  19   6        1.06       51.01     38.57 o
  -7  19   6     2345.71     1786.39     79.36 o
  -5  19   6       18.65       58.72     44.31 o
  -3  19   6       10.43       -5.61     41.42 o
  -1  19   6     1029.30     1391.99     98.45 o
   1  19   6      301.75      226.68     63.39 o
   3  19   6      903.99      931.72     89.69 o
   5  19   6       90.63       46.39     62.64 o
   7  19   6      142.09      132.88     68.08 o
   9  19   6      203.52      124.24     77.21 o
  11  19   6        0.02      -10.89     84.40 o
 -14  20   6     1462.23     1412.14    129.56 o
 -12  20   6      262.54      382.27    108.23 o
 -10  20   6      975.42      906.01     64.90 o
  -8  20   6     1921.98     1965.52    127.98 o
  -6  20   6      903.14      847.57     71.06 o
  -4  20   6     3935.86     3909.45    163.26 o
  -2  20   6       21.15       57.17     47.47 o
   0  20   6     2562.75     2155.19    138.67 o
   2  20   6      184.44      118.87     59.54 o
   4  20   6      332.19      347.02     72.31 o
   6  20   6     2584.69     2499.79    148.67 o
   8  20   6     1427.07     1422.48    135.72 o
  10  20   6       22.25       61.26     87.03 o
 -13  21   6      864.88     1259.26    169.82 o
 -11  21   6      438.62      505.65     77.07 o
  -9  21   6      342.04      545.30     61.90 o
  -7  21   6      682.23      693.43     61.82 o
  -5  21   6      625.48      582.91     66.62 o
  -3  21   6       89.38      218.97     53.20 o
  -1  21   6      967.45     1176.51     82.30 o
   1  21   6       29.10       23.48     72.26 o
   3  21   6      140.92       46.13     60.54 o
   5  21   6      339.15      266.58     74.92 o
   7  21   6       17.06      103.87     87.77 o
   9  21   6      607.92      764.03    119.83 o
 -10  22   6      457.48      679.03    124.97 o
  -8  22   6       12.64      164.67     75.23 o
  -6  22   6      383.49      364.38     62.24 o
  -4  22   6      722.09      834.54     76.18 o
  -2  22   6       71.15      110.07     65.67 o
   0  22   6       34.25        7.00     70.38 o
   2  22   6      116.07      283.40     73.26 o
   4  22   6        5.99      -13.99     63.39 o
   6  22   6       15.29      107.47     85.30 o
   8  22   6        4.57     -100.93    100.93 o
  -9  23   6       13.21       59.60     79.20 o
  -7  23   6     1027.12      949.00    227.50 o
  -5  23   6      133.77       34.07     65.21 o
  -3  23   6       95.29      136.60     55.12 o
  -1  23   6      680.94      577.11     71.22 o
   1  23   6     1120.86     1163.93    105.86 o
   3  23   6      384.36      318.75     94.84 o
   5  23   6       59.99      173.89     97.11 o
  -6  24   6     1195.28     1438.13    221.09 o
  -4  24   6      861.23     1063.10    104.39 o
  -2  24   6       34.23       21.93     69.37 o
   0  24   6      400.20      521.53     72.15 o
   2  24   6      414.27      398.31    101.88 o
 -23   1   7      190.75      189.02    109.87 o
 -21   1   7      453.63      442.27    114.00 o
 -19   1   7     1152.94     1043.87    131.41 o
 -17   1   7      275.13      194.77    107.34 o
 -15   1   7      679.94      541.43     71.97 o
 -13   1   7     1699.54     1469.80    107.11 o
 -11   1   7      676.05      553.01     50.24 o
  -9   1   7     9220.46     9289.96    139.97 o
  -7   1   7    11365.69    11836.51    122.65 o
  -5   1   7    32005.14    32472.83    309.22 o
  -3   1   7     9911.70    11034.65    118.76 o
  -1   1   7     1967.10     1752.85     46.31 o
   1   1   7      181.29      206.39     28.97 o
   3   1   7     4716.76     4909.16     94.38 o
   5   1   7    14405.11    14553.01    173.28 o
   7   1   7     3314.93     3579.79     77.42 o
   9   1   7      221.16      216.98     36.38 o
  11   1   7     2608.87     2743.24     88.78 o
  13   1   7     3733.62     3447.82    161.85 o
  15   1   7      791.67      769.77     64.18 o
  17   1   7     1145.02      982.51     80.11 o
  19   1   7        6.69        5.62     63.79 o
 -22   2   7      744.16      740.30    135.89 o
 -20   2   7     1985.66     1822.56    166.43 o
 -18   2   7      488.77      389.15     96.27 o
 -16   2   7     8098.25     8697.53    345.61 o
 -14   2   7      315.20      164.17     73.84 o
 -12   2   7     3317.77     3276.50    103.08 o
 -10   2   7     1274.43     1484.88     69.97 o
  -8   2   7     3183.62     2396.19     43.14 o
  -6   2   7    95954.44    96501.99    868.86 o
  -4   2   7     3862.00     3505.72     57.41 o
  -2   2   7    24423.22    23554.15    246.08 o
   0   2   7    13173.73    13117.54    144.78 o
   2   2   7       97.81       66.26     18.51 o
   4   2   7    11136.73    10630.79    147.94 o
   6   2   7     1282.03     1258.22     62.70 o
   8   2   7    13386.49    12845.24    179.83 o
  10   2   7     2097.78     2230.06     92.50 o
  12   2   7     1962.98     1922.43     80.18 o
  14   2   7     5339.43     5151.44    117.60 o
  16   2   7      259.83      334.20     57.54 o
  18   2   7      734.92      836.30     79.61 o
 -23   3   7       14.62       54.16    102.92 o
 -21   3   7       32.68        4.51     91.57 o
 -19   3   7     1063.15     1014.82    200.26 o
 -17   3   7      263.02      326.67     91.74 o
 -15   3   7      337.80       97.04     57.70 o
 -13   3   7     4319.13     4402.77    194.89 o
 -11   3   7      280.09      131.19     43.32 o
  -9   3   7     3897.97     4934.77    106.13 o
  -7   3   7     1487.48     2125.36     43.57 o
  -5   3   7      454.93      534.98     25.11 o
  -3   3   7     1903.81     1778.20     40.30 o
  -1   3   7    11228.51    11781.08    158.29 o
   1   3   7    20600.76    19823.99    221.09 o
   3   3   7     2976.51     3181.57     59.21 o
   5   3   7      202.70      172.67     21.28 o
   7   3   7     1734.14     1719.33     50.60 o
   9   3   7     3634.16     3097.40     71.06 o
  11   3   7      173.09       51.95     34.38 o
  13   3   7      530.04      434.38     47.33 o
  15   3   7      269.92      269.93     53.61 o
  17   3   7      959.14      776.84    100.78 o
  19   3   7       49.59      -55.73     58.27 o
 -22   4   7      782.20      708.14    133.68 o
 -20   4   7      856.99      779.06    126.88 o
 -18   4   7        3.36      -26.19     86.51 o
 -16   4   7     1326.68      803.90    110.94 o
 -14   4   7        4.52       95.72     51.78 o
 -12   4   7     1285.70     1104.34     45.08 o
 -10   4   7      374.21      157.98     26.04 o
  -8   4   7     1442.12     1815.51     40.88 o
  -6   4   7      271.41      184.51     25.40 o
  -4   4   7     2599.81     2698.26     47.18 o
  -2   4   7     1262.83      824.10     41.17 o
   0   4   7    14459.18    12578.57    210.96 o
   2   4   7      464.13      319.43     33.35 o
   4   4   7     1961.00     2055.58     47.19 o
   6   4   7      180.51      208.42     22.10 o
   8   4   7     9436.54    10050.56    138.22 o
  10   4   7      899.22      996.68     52.60 o
  12   4   7     1219.65     1713.33     70.42 o
  14   4   7      641.92      740.65     78.21 o
  16   4   7       20.10       -8.16     56.33 o
  18   4   7        2.55      -58.67     58.67 o
 -23   5   7      473.25      451.00    127.28 o
 -21   5   7       13.03       89.94     98.54 o
 -19   5   7     8787.41     8632.77    427.77 o
 -17   5   7      474.04      384.28     96.27 o
 -15   5   7    13777.72    15032.23    408.85 o
 -13   5   7     7966.48     7419.42    148.46 o
 -11   5   7     1782.52     2211.68     67.72 o
  -9   5   7    12282.96     9465.44    136.00 o
  -7   5   7     1155.81      901.58     35.17 o
  -5   5   7    11066.33    10695.55    130.33 o
  -3   5   7    10482.90    11784.60    129.23 o
  -1   5   7     1145.70      848.08     32.48 o
   1   5   7    17594.85    18028.64    205.29 o
   3   5   7    23800.88    24550.06    293.80 o
   5   5   7     2997.49     2867.82     79.30 o
   7   5   7    29787.19    31008.02    332.70 o
   9   5   7     7106.71     6255.22    102.85 o
  11   5   7     1345.76     1238.62    130.32 o
  13   5   7     1637.19     1683.38    100.18 o
  15   5   7     1389.25     1521.15    133.88 o
  17   5   7     2306.31     2944.63    142.28 o
  19   5   7        5.65       41.88     79.23 o
 -22   6   7      128.49       71.23    103.07 o
 -20   6   7     1158.89     1065.56    142.74 o
 -18   6   7     2506.00     2524.03    199.93 o
 -16   6   7     2569.03     2275.46    286.35 o
 -14   6   7     1391.79     1056.51    109.45 o
 -12   6   7     5025.03     5022.37    110.48 o
 -10   6   7      793.98      447.36     28.72 o
  -8   6   7     4318.93     4988.39     89.01 o
  -6   6   7     1372.18     1634.60     45.90 o
  -4   6   7     5780.77     6161.40     85.91 o
  -2   6   7       32.35       64.59     18.13 o
   0   6   7    25281.57    22517.23    253.25 o
   2   6   7     8212.78     8231.35    107.52 o
   4   6   7     7732.14     7220.13     98.11 o
   6   6   7     1055.43     1109.99     60.43 o
   8   6   7      501.55      602.56     34.52 o
  10   6   7      240.60      197.77     49.75 o
  12   6   7      891.94      549.34     68.78 o
  14   6   7      776.95      764.07     80.92 o
  16   6   7      949.32      910.99    135.71 o
  18   6   7       59.76      -47.37     91.22 o
 -21   7   7      123.90      117.99    101.88 o
 -19   7   7       83.38      -38.92     64.36 o
 -17   7   7       82.92       98.14    105.26 o
 -15   7   7     1339.17      995.16    103.15 o
 -13   7   7      571.19      438.63     47.72 o
 -11   7   7      733.25      618.52     50.32 o
  -9   7   7      181.19      698.05     37.43 o
  -7   7   7      150.64      111.80     23.88 o
  -5   7   7      155.00      153.64     18.73 o
  -3   7   7     3861.39     3467.42     59.68 o
  -1   7   7       40.00       -1.72     17.81 o
   1   7   7     2669.40     2163.10     43.49 o
   3   7   7     1820.21     1904.28     43.71 o
   5   7   7       26.17       15.11     20.23 o
   7   7   7      697.20      636.88     61.65 o
   9   7   7       82.72      193.73     49.04 o
  11   7   7     1497.72     1737.16    102.32 o
  13   7   7     1218.01     1101.90     90.29 o
  15   7   7       30.48       72.50     59.26 o
  17   7   7       10.05       72.62     61.65 o
 -22   8   7      883.77      919.64    143.75 o
 -20   8   7     2457.42     2582.63    237.11 o
 -18   8   7      981.49     1286.05    107.41 o
 -16   8   7     8391.23     8571.75    508.38 o
 -14   8   7      410.97      732.95     95.04 o
 -12   8   7     6923.13     6297.64    120.37 o
 -10   8   7      892.30      675.50     39.12 o
  -8   8   7     1421.96      810.86     42.15 o
  -6   8   7     8009.58     6395.19    100.60 o
  -4   8   7      704.77      686.75     28.40 o
  -2   8   7     4035.61     3916.24     67.74 o
   0   8   7     8087.21     8842.76    114.19 o
   2   8   7     6359.44     6642.70    151.40 o
   4   8   7     8536.67     8336.95    181.15 o
   6   8   7     2744.96     2960.18     82.10 o
   8   8   7     4050.82     3786.55    171.24 o
  10   8   7     2527.29     2786.68    113.67 o
  12   8   7      242.08      225.27     60.36 o
  14   8   7     1684.43     2132.67    134.75 o
  16   8   7      561.28      557.67     79.16 o
  18   8   7      555.57      695.79    109.03 o
 -21   9   7       51.29       46.78    108.94 o
 -19   9   7     2831.70     2737.55    150.95 o
 -17   9   7       80.60       70.20     60.80 o
 -15   9   7     4329.76     3868.40    226.03 o
 -13   9   7     8268.93     8292.61    179.46 o
 -11   9   7      396.96      458.88     40.67 o
  -9   9   7     2675.67     3482.29     89.15 o
  -7   9   7     4143.30     4467.84     90.77 o
  -5   9   7     4508.74     5054.23     70.83 o
  -3   9   7     2486.78     2044.12     49.03 o
  -1   9   7     2354.99     2507.07     62.78 o
   1   9   7    26315.65    25104.06    300.25 o
   3   9   7     3287.97     3340.12    150.60 o
   5   9   7      437.12      436.67     60.63 o
   7   9   7     7821.38     7877.33    186.80 o
   9   9   7      214.18      129.81     51.53 o
  11   9   7     5675.61     5526.41    178.03 o
  13   9   7       40.22      -11.17     52.46 o
  15   9   7      492.88      395.21    134.69 o
  17   9   7      198.85       74.22     83.74 o
 -20  10   7       60.70       80.07     91.24 o
 -18  10   7     1798.82     2020.24    130.99 o
 -16  10   7     1334.77     1370.75    104.07 o
 -14  10   7      110.13      144.58     41.44 o
 -12  10   7      329.37      368.17     37.51 o
 -10  10   7      521.96      436.11     41.89 o
  -8  10   7      415.34      293.15     37.97 o
  -6  10   7      571.19      349.02     30.82 o
  -4  10   7       21.69        9.40     17.71 o
  -2  10   7     5628.45     5718.32    108.24 o
   0  10   7        3.84       23.85     20.37 o
   2  10   7      153.57       79.67     22.94 o
   4  10   7      634.30      519.16     56.59 o
   6  10   7      222.81      216.82     49.21 o
   8  10   7     9189.18     8548.18    202.46 o
  10  10   7       18.62      -45.54     45.54 o
  12  10   7      229.30      194.04     60.54 o
  14  10   7        8.55      -19.84     56.59 o
  16  10   7       68.79       35.62     97.34 o
 -19  11   7      107.29      234.18     76.86 o
 -17  11   7      107.35      108.46     60.68 o
 -15  11   7     3598.52     3988.01    314.48 o
 -13  11   7     1896.64     2147.74    148.00 o
 -11  11   7     1009.08      928.52     50.73 o
  -9  11   7     2409.90     1905.68    103.38 o
  -7  11   7      189.52      175.16     31.94 o
  -5  11   7     3008.98     2887.98     85.93 o
  -3  11   7     1026.18     1023.27     35.89 o
  -1  11   7       13.97        6.96     20.12 o
   1  11   7     1928.39     1817.88     76.77 o
   3  11   7      860.56      909.97     70.54 o
   5  11   7     5332.75     5343.12    162.01 o
   7  11   7       16.86       10.16     46.41 o
   9  11   7      106.97      164.03     53.70 o
  11  11   7      768.31      973.69    127.73 o
  13  11   7      602.85      478.44     74.94 o
  15  11   7       18.14      -54.66     54.66 o
  17  11   7      755.73      737.07    118.16 o
 -18  12   7      970.69      802.28    490.25 o
 -16  12   7      557.45      437.40     72.35 o
 -14  12   7       69.23       85.99     42.70 o
 -12  12   7     6324.53     5957.23    207.69 o
 -10  12   7     9854.36     8983.53    208.07 o
  -8  12   7     1638.51     1973.00     78.39 o
  -6  12   7     6704.52     6960.29    128.25 o
  -4  12   7     1164.08     1149.49     41.01 o
  -2  12   7     1418.49     1230.00     52.19 o
   0  12   7     2855.79     2588.25     57.38 o
   2  12   7     1732.69     1788.68     62.50 o
   4  12   7    13644.06    12971.01    260.64 o
   6  12   7     1208.90     1404.23     89.56 o
   8  12   7     6648.16     6499.80    199.76 o
  10  12   7     2237.78     1664.95    105.04 o
  12  12   7       15.04       65.00     60.08 o
  14  12   7     1822.68     2068.05    125.45 o
  16  12   7       90.83        2.21     80.22 o
 -17  13   7       16.97      -41.29     59.75 o
 -15  13   7       47.33      100.69     96.13 o
 -13  13   7     1038.09     1577.25    105.47 o
 -11  13   7       19.70       32.59     30.84 o
  -9  13   7      347.03      431.69     46.90 o
  -7  13   7       68.11       76.15     31.60 o
  -5  13   7     2110.51     2222.37     81.09 o
  -3  13   7     2682.15     2725.67     67.05 o
  -1  13   7     3196.91     3237.28     72.30 o
   1  13   7     3817.50     3847.15    107.76 o
   3  13   7       36.40      -13.85     48.09 o
   5  13   7     1928.22     1760.59     99.47 o
   7  13   7      945.27     1227.38     90.61 o
   9  13   7      321.06      248.30     61.32 o
  11  13   7      800.28      798.34     84.97 o
  13  13   7      303.34      278.79     71.97 o
  15  13   7      112.20      -13.82     84.91 o
 -18  14   7      108.10      -67.29    115.35 o
 -16  14   7       37.82       64.24     71.13 o
 -14  14   7      246.11      440.73     62.47 o
 -12  14   7      405.72      291.23     45.88 o
 -10  14   7       24.71       55.12     31.37 o
  -8  14   7      594.86      485.04     47.21 o
  -6  14   7      511.24      687.01     76.31 o
  -4  14   7       94.23       39.07     34.61 o
  -2  14   7       71.36       86.85     35.59 o
   0  14   7       28.29       59.31     33.47 o
   2  14   7      881.75      693.97     68.91 o
   4  14   7     1070.88     1112.58     82.46 o
   6  14   7      106.23      108.32     55.25 o
   8  14   7      262.11      519.19     72.66 o
  10  14   7      361.17      475.68     78.20 o
  12  14   7      115.07      116.50     63.46 o
  14  14   7       42.49       26.22     73.85 o
 -17  15   7        5.34       12.82    124.97 o
 -15  15   7     1885.89     2181.93    273.96 o
 -13  15   7     1303.87     1269.57     87.64 o
 -11  15   7      140.81      258.80     42.18 o
  -9  15   7     5386.78     5655.47    120.99 o
  -7  15   7     3340.03     3677.28    151.53 o
  -5  15   7      101.81       56.92     40.70 o
  -3  15   7     9537.84    10522.20    240.81 o
  -1  15   7      588.47      624.46    106.40 o
   1  15   7     4981.95     5534.59    157.77 o
   3  15   7     1704.10     1567.14     99.63 o
   5  15   7      200.23      183.55     55.84 o
   7  15   7     7172.36     6959.27    300.67 o
   9  15   7      448.83      204.18     62.70 o
  11  15   7     1602.64     1267.43    103.15 o
  13  15   7       11.81      -76.14     76.14 o
  15  15   7      138.00       62.64     89.28 o
 -18  16   7     1063.74     1054.19    198.66 o
 -16  16   7      443.41      483.84    153.80 o
 -14  16   7       11.76       40.97     51.82 o
 -12  16   7      471.53      537.35     50.46 o
 -10  16   7     1431.55     1692.58     74.73 o
  -8  16   7      126.95       75.95     36.53 o
  -6  16   7     5836.89     5489.87    136.19 o
  -4  16   7      708.74      585.77     66.72 o
  -2  16   7     6328.56     6059.22    166.22 o
   0  16   7     3725.21     3384.12    128.31 o
   2  16   7     1223.43      855.22     82.25 o
   4  16   7     1135.10      969.23     83.81 o
   6  16   7      677.64      451.39     70.89 o
   8  16   7     1565.91     1591.08    108.40 o
  10  16   7     2902.75     2719.10    234.57 o
  12  16   7       37.22      -10.68     75.23 o
  14  16   7     2009.50     2194.39    170.96 o
 -17  17   7      125.06      185.85    137.78 o
 -15  17   7      136.52      195.46    124.97 o
 -13  17   7      104.92      110.78     59.66 o
 -11  17   7      381.01      246.47     44.98 o
  -9  17   7       23.08       48.45     37.31 o
  -7  17   7     2735.97     2976.49     93.53 o
  -5  17   7     4286.55     3996.22    139.21 o
  -3  17   7      125.56      -13.12     32.35 o
  -1  17   7      178.49      143.04     55.53 o
   1  17   7        3.14      -26.58     47.18 o
   3  17   7      871.34      719.16     79.24 o
   5  17   7      115.30      100.85     57.70 o
   7  17   7        3.11       -9.70     55.52 o
   9  17   7       26.65        4.27     98.69 o
  11  17   7       32.45      255.20     89.30 o
  13  17   7      103.40      -22.95     83.74 o
 -16  18   7      838.52      935.64    185.85 o
 -14  18   7        0.46      -51.82     51.82 o
 -12  18   7      441.23      564.05     54.54 o
 -10  18   7     2566.29     2773.92     93.03 o
  -8  18   7     2199.27     2178.05     85.91 o
  -6  18   7      834.62      983.46     72.83 o
  -4  18   7      204.34      314.17     53.22 o
  -2  18   7      415.73      350.83     53.11 o
   0  18   7      253.00      174.60     59.28 o
   2  18   7        6.87      -43.08     49.84 o
   4  18   7     3621.56     4242.87    156.58 o
   6  18   7     1584.71     1851.04    122.87 o
   8  18   7      793.36      870.61     94.92 o
  10  18   7      742.71      780.61    116.27 o
  12  18   7      294.28      299.52     94.61 o
 -15  19   7      972.25      967.68    185.85 o
 -13  19   7      747.76      812.75     84.94 o
 -11  19   7      344.49      442.12     65.04 o
  -9  19   7     3220.11     3403.66    103.17 o
  -7  19   7        5.24      -13.41     37.78 o
  -5  19   7     1955.09     2120.65     97.50 o
  -3  19   7     4494.21     4296.16    127.95 o
  -1  19   7       16.07       14.13     53.23 o
   1  19   7     4634.59     5086.16    166.79 o
   3  19   7      812.00      584.37     79.65 o
   5  19   7     1621.52     1582.71    118.53 o
   7  19   7     1327.84     1312.89    106.51 o
   9  19   7       70.31      188.35     90.84 o
  11  19   7      749.43      752.02    120.44 o
 -12  20   7     1076.28     1350.52    149.90 o
 -10  20   7        2.64       23.95     45.23 o
  -8  20   7     1018.15     1087.40     69.58 o
  -6  20   7      357.51      466.26     62.81 o
  -4  20   7      112.85       78.11     49.11 o
  -2  20   7      238.87      171.60     52.07 o
   0  20   7        6.85       63.23     57.29 o
   2  20   7        4.46       41.82     58.13 o
   4  20   7       12.84        3.22     60.54 o
   6  20   7       10.19       53.28     64.40 o
   8  20   7      629.96      776.57    115.29 o
  10  20   7      215.78      293.62    116.95 o
 -11  21   7       30.22      102.50     62.68 o
  -9  21   7      391.15      408.60     63.46 o
  -7  21   7      376.26      367.06     68.96 o
  -5  21   7      226.06      146.00     56.12 o
  -3  21   7     1423.97     1379.81     90.34 o
  -1  21   7        2.69      -14.08     46.65 o
   1  21   7      294.35      175.19     67.73 o
   3  21   7      586.14      601.07     85.51 o
   5  21   7        3.94      -39.05     83.31 o
   7  21   7      248.55      204.70     96.17 o
 -10  22   7      335.88      418.82     77.38 o
  -8  22   7     1438.72     1361.04     91.28 o
  -6  22   7     2896.67     2777.38    118.31 o
  -4  22   7        8.52       27.06     52.92 o
  -2  22   7     1369.66     1203.65     87.46 o
   0  22   7       27.87       -4.75     59.94 o
   2  22   7       30.72       66.25     66.20 o
   4  22   7     1267.09     1136.41    139.38 o
   6  22   7      144.44       37.25     84.94 o
  -7  23   7      355.51      450.35     67.15 o
  -5  23   7      448.06      502.89     68.61 o
  -3  23   7      123.37      159.83     58.54 o
  -1  23   7        1.73      -41.73     53.28 o
   1  23   7       87.07       89.16     89.87 o
   3  23   7      294.36      398.12    101.59 o
  -2  24   7        3.99      107.66     68.91 o
 -22   0   8        2.40       -6.41    134.58 o
 -20   0   8     2631.25     2448.04    265.95 o
 -18   0   8     9230.77     9651.16    464.61 o
 -16   0   8      676.62      538.31    140.99 o
 -14   0   8     9988.40    13025.35    352.67 o
 -12   0   8       72.35       70.49     56.64 o
 -10   0   8     1484.21     1170.44    112.15 o
  -8   0   8    10943.39    11413.03    285.24 o
  -6   0   8    45715.87    49316.89    699.61 o
  -4   0   8     1772.65      924.23     50.80 o
  -2   0   8      240.80      263.55     42.86 o
   0   0   8     4974.85     4020.59     97.35 o
   2   0   8    14131.91    13914.25    289.91 o
   4   0   8       96.44      110.45     37.72 o
   6   0   8    12068.70    12590.23    280.51 o
   8   0   8       19.05       22.91     84.91 o
  10   0   8     2189.35     2197.69    115.88 o
  12   0   8     1674.81     1693.12    115.36 o
  14   0   8       33.16       -8.80     57.74 o
  16   0   8     4575.73     5316.84    419.76 o
  18   0   8     2269.83     2838.74    251.53 o
 -23   1   8       57.43      -13.91    103.07 o
 -21   1   8      326.56      249.39    108.94 o
 -19   1   8       41.82       15.31     81.47 o
 -17   1   8      492.97      432.98     98.54 o
 -15   1   8     2775.29     2124.11    119.37 o
 -13   1   8     3500.61     3752.90    115.05 o
 -11   1   8     7896.85     5859.44    137.53 o
  -9   1   8      581.58     1062.30     60.72 o
  -7   1   8    36905.84    38671.47    367.13 o
  -5   1   8    10125.35    10892.81    131.46 o
  -3   1   8      822.54      795.98     31.18 o
  -1   1   8      257.41      314.09     24.01 o
   1   1   8      295.99      250.57     24.74 o
   3   1   8      130.78       31.75     19.74 o
   5   1   8    10001.93     9082.18    153.88 o
   7   1   8     1709.27     1377.32    100.68 o
   9   1   8     6235.21     6306.57    131.08 o
  11   1   8      937.00      920.87     66.14 o
  13   1   8     2711.79     2760.82     98.61 o
  15   1   8       90.23      -34.55     41.12 o
  17   1   8      110.02      205.88     59.42 o
 -22   2   8        8.83      -80.99     93.84 o
 -20   2   8      426.98      383.80    112.14 o
 -18   2   8      925.39      728.38    116.54 o
 -16   2   8      543.36      584.63     83.49 o
 -14   2   8      114.41        1.85     48.02 o
 -12   2   8      111.68      652.98     57.90 o
 -10   2   8      999.90      855.10     58.77 o
  -8   2   8      633.58      769.19     29.33 o
  -6   2   8      345.45      418.88     24.42 o
  -4   2   8    20388.29    22965.36    244.58 o
  -2   2   8      384.99      445.69     27.67 o
   0   2   8     3330.76     3922.26     63.81 o
   2   2   8     5065.42     5329.92    138.94 o
   4   2   8      728.77      822.66     41.25 o
   6   2   8     1444.96     1119.77     54.49 o
   8   2   8     2418.45     2203.05     77.08 o
  10   2   8     1685.26     1608.69     80.01 o
  12   2   8      461.05      548.55     56.78 o
  14   2   8       47.97       24.26     38.53 o
  16   2   8      150.35      109.63     56.70 o
  18   2   8       88.39       80.64     57.28 o
 -23   3   8      204.92       82.19    109.87 o
 -21   3   8     1044.72      878.17    141.59 o
 -19   3   8      202.31      278.77     97.43 o
 -17   3   8      431.10      530.44     79.98 o
 -15   3   8     2321.09     3455.86    136.59 o
 -13   3   8      586.26      496.70     66.14 o
 -11   3   8     7736.84     9318.52    186.64 o
  -9   3   8        5.86       69.77     26.35 o
  -7   3   8     5259.61     4514.70     70.41 o
  -5   3   8     6820.58     6563.53     90.86 o
  -3   3   8      402.14      273.76     22.19 o
  -1   3   8     3099.24     2435.38     53.87 o
   1   3   8     9648.94    10281.12    133.14 o
   3   3   8     7187.54     7415.61    106.82 o
   5   3   8     3762.58     4305.95     83.11 o
   7   3   8        2.48      -21.80     21.83 o
   9   3   8      187.10      283.74     38.91 o
  11   3   8      159.05      110.11     36.44 o
  13   3   8     3323.01     2973.61     94.54 o
  15   3   8     3143.44     2929.14    119.58 o
  17   3   8      148.42      161.10     83.29 o
 -22   4   8      151.19       71.42    104.90 o
 -20   4   8     1296.50     1357.59    151.60 o
 -18   4   8     4050.27     3649.13    202.55 o
 -16   4   8       80.65       64.47     57.85 o
 -14   4   8     5930.85     4178.46    188.78 o
 -12   4   8     3530.61     2155.88    103.72 o
 -10   4   8     6270.11     6333.32    131.87 o
  -8   4   8     8021.88     7579.27    107.81 o
  -6   4   8     1313.04     1409.28     53.11 o
  -4   4   8    17431.74    16984.11    189.88 o
  -2   4   8    35403.77    35435.42    337.78 o
   0   4   8      294.50      198.43     24.21 o
   2   4   8    18366.14    18987.86    239.02 o
   4   4   8      693.68      601.40     33.76 o
   6   4   8     5829.91     5342.26     88.80 o
   8   4   8     9476.46     9246.83    120.26 o
  10   4   8       71.03       56.31     33.78 o
  12   4   8    10531.82    10485.68    175.96 o
  14   4   8      363.70      190.39     61.93 o
  16   4   8     1364.71     1505.82    108.32 o
  18   4   8        9.54      -62.50     62.50 o
 -21   5   8      202.88      195.15    105.19 o
 -19   5   8      224.42      311.80    187.45 o
 -17   5   8     1259.62     1574.92    147.22 o
 -15   5   8       45.61      168.21     60.31 o
 -13   5   8       42.83       65.66     48.45 o
 -11   5   8     4553.32     5785.85    117.74 o
  -9   5   8     1725.36     2313.32     55.02 o
  -7   5   8     1996.48     1739.04     44.69 o
  -5   5   8      691.26      679.70     33.99 o
  -3   5   8      854.84      986.80     37.58 o
  -1   5   8     3116.97     3082.34     60.42 o
   1   5   8    10858.74    11858.68    148.84 o
   3   5   8     5464.83     5203.04     89.82 o
   5   5   8     2009.02     1796.82     46.59 o
   7   5   8       79.83       70.42     23.38 o
   9   5   8      561.57      700.81     45.27 o
  11   5   8      740.82      636.82     64.75 o
  13   5   8        4.91      -18.37     53.39 o
  15   5   8      144.41      144.19    111.78 o
  17   5   8       27.12      -61.97     61.97 o
 -22   6   8       83.34       78.40    115.35 o
 -20   6   8     2409.21     2422.07    192.55 o
 -18   6   8      511.79      568.98    114.40 o
 -16   6   8       45.29      118.28     78.14 o
 -14   6   8     5599.93     6389.19    380.63 o
 -12   6   8     4445.05     5563.89    118.68 o
 -10   6   8       17.35       -9.09     20.20 o
  -8   6   8    10265.99    10631.55    155.27 o
  -6   6   8     3016.15     2815.87     61.54 o
  -4   6   8    12250.13    12236.28    138.09 o
  -2   6   8       14.49       31.48     17.71 o
   0   6   8     2060.83     2166.89     56.11 o
   2   6   8    12089.55    11326.94    142.77 o
   4   6   8      585.65      537.19     26.72 o
   6   6   8    13662.68    14250.89    253.45 o
   8   6   8      932.52      850.11     51.80 o
  10   6   8       70.39       66.21     47.01 o
  12   6   8     2597.21     2991.84    129.71 o
  14   6   8      708.87      848.04     86.25 o
  16   6   8      182.73      208.93     68.63 o
  18   6   8      451.71      281.09     97.61 o
 -21   7   8     4857.40     4816.05    732.17 o
 -19   7   8     1655.71     1744.38    205.13 o
 -17   7   8      544.46      309.40     95.08 o
 -15   7   8     1927.46     1695.65    139.22 o
 -13   7   8     2864.87     2860.17    120.97 o
 -11   7   8    14862.52    13253.30    186.69 o
  -9   7   8     1298.98      912.48     42.62 o
  -7   7   8    16202.91    16289.69    221.79 o
  -5   7   8     6438.68     6088.68     97.78 o
  -3   7   8     1168.62      961.41     43.23 o
  -1   7   8    11362.71    10992.43    156.65 o
   1   7   8      213.26      204.40     22.50 o
   3   7   8     2290.27     2247.30     66.63 o
   5   7   8     3020.89     3079.50     99.31 o
   7   7   8     5787.69     6320.82    122.34 o
   9   7   8     1809.94     1765.45    115.57 o
  11   7   8     1909.58     1499.83     99.49 o
  13   7   8      353.43      456.07     87.10 o
  15   7   8     1507.11     1409.76    176.00 o
  17   7   8       23.17       19.31     64.58 o
 -22   8   8      601.98      740.38    169.82 o
 -20   8   8     6123.01     6149.96    275.22 o
 -18   8   8     1557.84     1371.25    112.60 o
 -16   8   8       51.82       33.62     77.55 o
 -14   8   8      480.06      526.79     92.81 o
 -12   8   8      730.52      497.95     47.07 o
 -10   8   8      661.98      519.83     36.78 o
  -8   8   8      899.65     1107.34     66.84 o
  -6   8   8     1344.86     1423.39     51.96 o
  -4   8   8      998.39     1119.01     34.21 o
  -2   8   8     6560.79     6793.12    165.65 o
   0   8   8    21064.86    21625.10    273.49 o
   2   8   8     1204.73     1014.30     50.15 o
   4   8   8     5159.70     5206.20     92.22 o
   6   8   8      187.43      323.61     61.93 o
   8   8   8       20.20      -18.13     47.84 o
  10   8   8      584.64      855.97     78.88 o
  12   8   8        6.62      -49.73     49.73 o
  14   8   8      306.75      334.52     68.11 o
  16   8   8       28.51       -7.49     66.21 o
 -21   9   8       34.58        7.08     97.11 o
 -19   9   8     2433.09     2195.81    333.24 o
 -17   9   8     2316.56     2446.47    138.35 o
 -15   9   8      398.31      357.34    132.98 o
 -13   9   8      874.06      837.05     65.65 o
 -11   9   8     9814.36    10508.99    162.27 o
  -9   9   8      277.47       84.24     29.18 o
  -7   9   8     4347.19     3918.60     85.99 o
  -5   9   8      927.44     1047.08     38.36 o
  -3   9   8      219.22      308.87     25.72 o
  -1   9   8     6172.35     6883.78     98.91 o
   1   9   8      596.33      622.74     34.87 o
   3   9   8      350.69      399.95     82.94 o
   5   9   8     2270.28     2194.11    124.43 o
   7   9   8     1041.81     1093.37     80.21 o
   9   9   8      684.51      721.32     76.24 o
  11   9   8      140.38      314.40     64.73 o
  13   9   8      571.58      553.98     76.39 o
  15   9   8        2.49      -59.45     61.13 o
  17   9   8       55.74       59.64     89.72 o
 -20  10   8      166.35      145.41    104.14 o
 -18  10   8     3351.37     3172.34    330.83 o
 -16  10   8      212.14      172.53     64.02 o
 -14  10   8     4785.31     4551.59    198.24 o
 -12  10   8     5560.92     4512.89    132.06 o
 -10  10   8     1512.03     1805.02     64.57 o
  -8  10   8     5323.20     5186.52    103.29 o
  -6  10   8      368.37      431.80     34.51 o
  -4  10   8     5744.18     5260.31     86.04 o
  -2  10   8     2872.78     2788.95     57.79 o
   0  10   8      390.34      252.32     25.20 o
   2  10   8     5387.86     5669.23    149.18 o
   4  10   8        0.42        4.23     49.60 o
   6  10   8     3309.53     3770.94    174.36 o
   8  10   8     8635.48     8449.43    233.41 o
  10  10   8     1726.50     1712.94    106.39 o
  12  10   8     2891.87     2540.62    132.51 o
  14  10   8      342.21      363.07    108.99 o
  16  10   8      829.37      851.55    124.97 o
 -19  11   8       35.78      -21.82    116.95 o
 -17  11   8      529.06      588.63     83.97 o
 -15  11   8      112.07      111.64     67.10 o
 -13  11   8      687.27      591.79     64.51 o
 -11  11   8     4335.13     4602.14    139.67 o
  -9  11   8     1615.20     2175.11    105.04 o
  -7  11   8     1870.74     1666.96     58.37 o
  -5  11   8     1776.95     2279.15     61.94 o
  -3  11   8     2716.67     2958.34     99.95 o
  -1  11   8     8742.81    10339.35    197.48 o
   1  11   8       73.91       58.96     28.28 o
   3  11   8     5465.42     4837.18    141.01 o
   5  11   8     3602.93     3077.66    120.25 o
   7  11   8      846.91      834.41     76.03 o
   9  11   8     7035.13     7349.19    201.96 o
  11  11   8      849.27      921.12     89.52 o
  13  11   8     1356.33     1382.92    106.61 o
  15  11   8      628.43      575.10    107.63 o
 -20  12   8        0.60     -124.97    124.97 o
 -18  12   8       67.44       44.86    120.16 o
 -16  12   8        0.17       50.13     58.93 o
 -14  12   8      115.48      107.71     56.79 o
 -12  12   8      106.43       81.71     47.82 o
 -10  12   8      121.69       69.41     32.91 o
  -8  12   8      476.25      573.69     40.86 o
  -6  12   8       87.05       22.05     26.09 o
  -4  12   8        1.97       46.51     29.04 o
  -2  12   8      770.11      630.24     39.18 o
   0  12   8      431.77      549.72     44.40 o
   2  12   8        8.97       24.46     42.21 o
   4  12   8      336.62      361.97     57.83 o
   6  12   8       30.66       62.04     47.18 o
   8  12   8      815.48      921.35     84.47 o
  10  12   8        1.10        1.00     54.19 o
  12  12   8       51.96      -10.34     56.91 o
  14  12   8      127.98       58.33     77.55 o
  16  12   8        3.18      -92.92    108.94 o
 -17  13   8     1590.90     1793.37    147.69 o
 -15  13   8      748.95      846.31    106.20 o
 -13  13   8     1623.43     1737.81     86.22 o
 -11  13   8     1350.07     1429.11     72.11 o
  -9  13   8      682.19      454.02     43.60 o
  -7  13   8     2638.29     3035.63     85.20 o
  -5  13   8      122.74       51.26     35.70 o
  -3  13   8     1930.33     1896.13     71.70 o
  -1  13   8      810.03      534.10     56.60 o
   1  13   8        5.05       70.62     46.04 o
   3  13   8     2640.60     2812.44    115.02 o
   5  13   8     4223.51     3882.88    138.09 o
   7  13   8      757.42      629.47     74.51 o
   9  13   8     2563.68     2277.05    123.03 o
  11  13   8      201.55       96.40     61.54 o
  13  13   8      663.64      770.06    111.60 o
  15  13   8      186.96      123.01     89.95 o
 -16  14   8        6.05      -46.81     46.81 o
 -14  14   8     3331.32     3042.92    398.93 o
 -12  14   8      711.14      770.87     71.12 o
 -10  14   8     6410.49     6239.10    141.27 o
  -8  14   8     1460.57     1576.16     70.01 o
  -6  14   8     2263.94     1889.14     76.10 o
  -4  14   8       50.95       86.85     39.81 o
  -2  14   8     6120.82     6827.03    171.09 o
   0  14   8     1738.28     1756.02    160.13 o
   2  14   8     2585.21     3008.10    127.80 o
   4  14   8      180.25      246.16     56.95 o
   6  14   8     2269.88     2512.08    149.53 o
   8  14   8      916.47     1111.83     94.78 o
  10  14   8      443.09      617.86     80.77 o
  12  14   8     1912.72     2026.37    156.14 o
  14  14   8        4.76      -21.36     78.22 o
 -15  15   8      291.19      262.89     77.95 o
 -13  15   8      184.48      161.55     60.10 o
 -11  15   8     1902.04     2092.85     86.39 o
  -9  15   8       47.44       99.65     41.88 o
  -7  15   8     3644.83     3487.72     95.63 o
  -5  15   8     3038.36     3570.35    109.14 o
  -3  15   8      589.22      656.89     59.37 o
  -1  15   8     2346.32     1824.44    102.38 o
   1  15   8      473.49      328.56     59.03 o
   3  15   8       12.04       13.73     47.94 o
   5  15   8       11.47       85.79     57.98 o
   7  15   8      279.32       67.72     59.68 o
   9  15   8      334.38      158.49     63.91 o
  11  15   8      184.12       65.68     65.13 o
  13  15   8       13.25      -33.14     78.43 o
 -16  16   8       23.84      -25.63    121.76 o
 -14  16   8       84.14       79.66     72.40 o
 -12  16   8     1558.94     1565.59     86.42 o
 -10  16   8     3566.33     3586.05    109.11 o
  -8  16   8       52.63       40.28     31.26 o
  -6  16   8      305.30      216.12     47.71 o
  -4  16   8     1983.23     1891.03    129.04 o
  -2  16   8       49.26       63.43     49.73 o
   0  16   8       11.86      -20.81     50.31 o
   2  16   8     1019.88      964.19     96.74 o
   4  16   8       53.05       59.06     52.95 o
   6  16   8      518.43      502.21    127.08 o
   8  16   8      292.30      446.71     77.15 o
  10  16   8        8.14      113.68     77.95 o
  12  16   8      642.89      587.35    106.20 o
 -15  17   8      175.78      177.90     81.56 o
 -13  17   8        6.42       48.65     50.87 o
 -11  17   8     5796.02     5784.99    130.96 o
  -9  17   8       11.27        0.52     42.99 o
  -7  17   8       99.82       47.59     33.84 o
  -5  17   8     6020.13     6951.08    183.91 o
  -3  17   8      337.62      238.82     50.89 o
  -1  17   8     4082.77     4290.42    147.52 o
   1  17   8      256.37      327.43     67.36 o
   3  17   8     3321.99     3449.39    215.62 o
   5  17   8     5252.59     4961.78    173.32 o
   7  17   8       99.05      149.76     67.44 o
   9  17   8     2474.62     2346.36    164.16 o
  11  17   8      154.99      161.07     86.98 o
 -14  18   8      287.76      185.94    157.01 o
 -12  18   8      352.19      303.89     67.62 o
 -10  18   8     1014.43     1089.19     67.85 o
  -8  18   8      589.14      667.67     64.02 o
  -6  18   8       57.33       17.52     43.44 o
  -4  18   8     3338.21     2943.67    125.01 o
  -2  18   8     1834.27     1543.93     88.16 o
   0  18   8       89.76      100.04     59.68 o
   2  18   8     2531.68     2092.63    119.27 o
   4  18   8       85.31       58.52     60.99 o
   6  18   8      449.31      410.90     77.60 o
   8  18   8      227.92      239.90     85.46 o
  10  18   8      148.09      197.06    100.93 o
 -13  19   8       45.57       98.24     60.77 o
 -11  19   8       82.67      -23.30     54.74 o
  -9  19   8       91.04      146.00     51.08 o
  -7  19   8      455.65      498.85     61.40 o
  -5  19   8      132.34      137.62     49.89 o
  -3  19   8      309.50      405.28     69.94 o
  -1  19   8       14.96      -36.61     51.53 o
   1  19   8      113.72       27.48     58.27 o
   3  19   8        1.48      -32.75     57.95 o
   5  19   8      387.85      429.68    120.76 o
   7  19   8        1.00       31.44     91.32 o
   9  19   8      194.92      258.68     96.27 o
 -12  20   8      194.57      317.83     72.31 o
 -10  20   8     2350.38     2657.40    116.55 o
  -8  20   8     2523.88     2598.44    110.75 o
  -6  20   8        4.18       -0.53     48.22 o
  -4  20   8      877.78      761.06     72.33 o
  -2  20   8     1520.52     1434.79     90.16 o
   0  20   8      293.27      245.19     71.39 o
   2  20   8      655.37      843.81     92.46 o
   4  20   8       55.07        3.75     60.66 o
   6  20   8      233.82      237.63     89.87 o
   8  20   8      374.03      404.08    105.34 o
 -11  21   8      453.50      636.41     84.16 o
  -9  21   8      159.10      172.16     55.76 o
  -7  21   8     1597.83     1888.24    102.87 o
  -5  21   8     1754.24     2060.18    107.20 o
  -3  21   8      652.16      723.04     74.24 o
  -1  21   8     2503.87     2586.39    153.08 o
   1  21   8       67.16       40.25     63.42 o
   3  21   8     1539.53     1610.13    143.22 o
   5  21   8      203.60      245.01    126.57 o
   7  21   8       63.59       73.14     89.25 o
  -8  22   8       74.01      182.07     59.07 o
  -6  22   8      163.34      208.44     59.37 o
  -4  22   8      231.14      242.08     60.70 o
  -2  22   8      468.25      422.30     67.65 o
   0  22   8      622.57      614.06    112.15 o
   2  22   8        5.02      -39.49    140.99 o
   4  22   8      242.69      161.02    105.74 o
  -5  23   8      356.57      390.16     79.75 o
  -3  23   8      230.11      192.57     74.06 o
  -1  23   8      225.74      -31.72     61.23 o
   1  23   8      105.63      152.48    144.19 o
 -21   1   9       34.23        3.68     91.57 o
 -19   1   9      343.60      412.69    169.82 o
 -17   1   9     6163.64     6735.00    265.06 o
 -15   1   9     1556.73     1457.88     88.99 o
 -13   1   9     2521.48     2481.22     97.90 o
 -11   1   9     1338.79     1361.06     74.66 o
  -9   1   9      206.20      164.49     38.53 o
  -7   1   9     1934.97     1774.97     48.20 o
  -5   1   9     4916.38     4686.01     75.57 o
  -3   1   9     3090.30     3032.31     57.81 o
  -1   1   9     1077.93      752.98     30.55 o
   1   1   9    12402.57    12412.57    158.01 o
   3   1   9     3150.61     2952.25     68.15 o
   5   1   9       11.36      -24.67     26.32 o
   7   1   9     2747.13     2838.60     85.70 o
   9   1   9        9.60       19.81     34.81 o
  11   1   9     3930.15     4044.02    138.29 o
  13   1   9     1202.80     1051.02     74.93 o
  15   1   9      577.45      479.82     68.51 o
  17   1   9     1264.84     1078.54    107.61 o
 -22   2   9     1316.21     1235.18    164.16 o
 -20   2   9      411.58      327.72    106.20 o
 -18   2   9      521.45      568.14    108.76 o
 -16   2   9     5302.75     5209.09    177.34 o
 -14   2   9        2.49      -15.14     51.61 o
 -12   2   9     4123.33     3679.63    142.91 o
 -10   2   9     7088.15     6928.30    152.83 o
  -8   2   9     2315.10     2138.62     50.32 o
  -6   2   9    30538.81    32184.97    335.09 o
  -4   2   9     2007.18     1949.62     47.61 o
  -2   2   9     6654.28     6257.73     91.07 o
   0   2   9    18323.42    17105.04    178.31 o
   2   2   9     1553.18     1762.24     50.14 o
   4   2   9     4065.86     4040.91     82.66 o
   6   2   9     1343.58     1321.52     79.48 o
   8   2   9      154.62      127.00     36.29 o
  10   2   9     1633.94     1537.93     68.69 o
  12   2   9      114.01      186.95     43.79 o
  14   2   9     4471.98     5346.43    147.72 o
  16   2   9     1092.43      902.53     83.02 o
 -21   3   9        2.44       12.43    139.38 o
 -19   3   9      655.82      675.41    118.94 o
 -17   3   9      441.46      407.69     76.83 o
 -15   3   9      491.13      559.21     76.07 o
 -13   3   9     1265.21     1148.18     87.76 o
 -11   3   9      346.14      327.72     49.41 o
  -9   3   9     7393.96     6518.32    114.76 o
  -7   3   9     1576.81     1226.50     43.24 o
  -5   3   9       83.88       59.36     19.76 o
  -3   3   9     1317.21     1352.58     41.43 o
  -1   3   9       51.14       40.77     23.17 o
   1   3   9     3179.84     3581.63     63.94 o
   3   3   9      495.48      507.47     32.06 o
   5   3   9       13.15      -20.91     22.69 o
   7   3   9     2320.19     2424.53     80.01 o
   9   3   9     2226.28     2287.26     78.40 o
  11   3   9      255.20       71.82     59.73 o
  13   3   9        8.06      -45.94     45.94 o
  15   3   9       12.04      -48.46     48.46 o
  17   3   9       32.29      -28.99     84.62 o
 -22   4   9      246.92      177.88    116.67 o
 -20   4   9       16.97       44.86     95.16 o
 -18   4   9     1743.70     1590.37    119.45 o
 -16   4   9     1792.52     2055.28    139.29 o
 -14   4   9       51.30       23.38     52.22 o
 -12   4   9     2328.46     2451.52    109.05 o
 -10   4   9     2957.81     2358.96     64.74 o
  -8   4   9     2505.14     2325.01     54.60 o
  -6   4   9     3077.67     2112.18     50.48 o
  -4   4   9      111.21      295.29     24.84 o
  -2   4   9     4412.87     5265.61     82.65 o
   0   4   9    13360.25    14278.38    176.29 o
   2   4   9      392.48      370.41     30.45 o
   4   4   9     2906.04     3157.09     80.96 o
   6   4   9      408.08      308.64     42.27 o
   8   4   9       99.82        6.20     23.38 o
  10   4   9      560.09      609.21     49.51 o
  12   4   9      512.29      429.65     59.53 o
  14   4   9     2217.85     2451.62    170.77 o
  16   4   9        3.91       15.29     88.19 o
 -21   5   9       17.89      -76.25     99.38 o
 -19   5   9     2296.26     1945.83    172.15 o
 -17   5   9      670.47      710.70     88.45 o
 -15   5   9      548.48      386.59     71.48 o
 -13   5   9     2452.18     2550.09    116.68 o
 -11   5   9      300.87      228.38     33.32 o
  -9   5   9     3541.04     4409.17     78.66 o
  -7   5   9     3325.60     4177.13     76.91 o
  -5   5   9     1837.43     1444.44     45.22 o
  -3   5   9     8600.32     8632.03    108.14 o
  -1   5   9     5898.46     5495.00    112.12 o
   1   5   9     2943.75     2334.69     85.98 o
   3   5   9     2424.62     2345.33     63.43 o
   5   5   9      135.93       70.00     23.47 o
   7   5   9    14253.49    14330.82    198.13 o
   9   5   9       80.68      127.67     37.41 o
  11   5   9     1386.00     1642.62    103.37 o
  13   5   9      957.76     1023.40     90.42 o
  15   5   9       31.07      -55.12     61.14 o
  17   5   9      256.54       79.15     67.16 o
 -22   6   9     1249.93     1026.98    151.80 o
 -20   6   9      414.52      490.57    119.83 o
 -18   6   9       44.63      126.57     86.10 o
 -16   6   9     1405.26     1951.33    121.18 o
 -14   6   9     1947.38     1566.80    113.30 o
 -12   6   9     1437.98     1407.15     94.81 o
 -10   6   9     4011.71     3224.06     89.63 o
  -8   6   9      366.94      443.67     33.42 o
  -6   6   9    10454.22     9156.53    131.81 o
  -4   6   9     8332.42     7452.18    105.06 o
  -2   6   9     4934.88     5463.47     90.18 o
   0   6   9     2276.64     2702.11     96.01 o
   2   6   9        0.68      -13.48     17.42 o
   4   6   9     2255.81     2372.14     59.70 o
   6   6   9     1437.75     1226.08     45.00 o
   8   6   9     1672.84     1750.68     71.19 o
  10   6   9       43.61      -33.40     55.57 o
  12   6   9        2.13       -0.79     52.19 o
  14   6   9      410.59      408.84     75.04 o
  16   6   9       20.54      -65.88     65.88 o
 -21   7   9      562.31      499.24    128.91 o
 -19   7   9      207.56      264.35    104.22 o
 -17   7   9      643.12      607.46    110.95 o
 -15   7   9        1.42       10.95     54.74 o
 -13   7   9       35.50      122.16     55.07 o
 -11   7   9     2598.72     2519.36     81.46 o
  -9   7   9      320.98      456.56     43.72 o
  -7   7   9      530.26      848.17     44.80 o
  -5   7   9     4281.30     4913.90     88.49 o
  -3   7   9      187.69      208.15     23.59 o
  -1   7   9       14.05       49.87     23.85 o
   1   7   9     2587.16     2035.23     49.81 o
   3   7   9      504.92      405.37     30.33 o
   5   7   9      544.78      306.34     33.86 o
   7   7   9     2670.94     2389.30    107.86 o
   9   7   9      889.39      812.42     76.56 o
  11   7   9       33.80       40.57     54.07 o
  13   7   9       30.42       19.54     57.09 o
  15   7   9      131.53      127.04     66.60 o
  17   7   9      132.75      176.62     92.15 o
 -20   8   9      528.85      496.72    122.29 o
 -18   8   9        3.38      -10.16     86.01 o
 -16   8   9     6047.85     5748.87    239.03 o
 -14   8   9     4655.95     5185.57    388.69 o
 -12   8   9     3442.77     3026.31     92.26 o
 -10   8   9    15956.06    16404.05    227.77 o
  -8   8   9      592.39      655.93     41.83 o
  -6   8   9    12982.71    13089.79    191.03 o
  -4   8   9     3223.85     4367.51     96.61 o
  -2   8   9    13656.50    12180.08    175.42 o
   0   8   9    10163.31     8907.56    133.94 o
   2   8   9       96.16       83.31     19.16 o
   4   8   9     9683.24     9165.16    135.85 o
   6   8   9     3938.35     3906.30    181.34 o
   8   8   9     2700.10     3105.02    124.98 o
  10   8   9     6018.36     5640.21    171.12 o
  12   8   9        0.02      -50.74     50.74 o
  14   8   9      721.00      900.60     94.20 o
  16   8   9        5.40      -67.85     97.73 o
 -21   9   9      172.55      102.93    101.66 o
 -19   9   9       20.81       43.40     86.15 o
 -17   9   9      333.61      359.59    100.81 o
 -15   9   9     1290.66     1553.96    139.33 o
 -13   9   9    11192.54    11632.06    271.07 o
 -11   9   9     1810.94     2092.21     87.41 o
  -9   9   9    17541.55    17231.05    330.17 o
  -7   9   9      920.84      688.69     44.59 o
  -5   9   9     2717.79     3474.16     79.00 o
  -3   9   9     3660.66     4103.07     73.28 o
  -1   9   9     1041.15      684.70     32.99 o
   1   9   9     1452.92     2023.31     50.85 o
   3   9   9      606.75      512.28     58.20 o
   5   9   9     2709.54     3176.46    119.99 o
   7   9   9     4955.37     5138.41    340.34 o
   9   9   9       29.93       45.92     51.53 o
  11   9   9     1116.32      983.88     88.76 o
  13   9   9     2130.79     2073.77    286.84 o
  15   9   9        1.48      -69.36     78.50 o
 -20  10   9        0.89      -83.74     83.74 o
 -18  10   9      273.38      246.73    142.59 o
 -16  10   9       27.04       97.86    113.75 o
 -14  10   9      106.79      -46.16     72.10 o
 -12  10   9      221.49      193.85     43.46 o
 -10  10   9     4926.10     4693.05    100.34 o
  -8  10   9       49.80       35.38     29.70 o
  -6  10   9      714.58      677.96     42.24 o
  -4  10   9     2247.40     3199.58     72.52 o
  -2  10   9     4417.51     3674.51     76.30 o
   0  10   9      956.55      779.20     47.29 o
   2  10   9     2060.54     1827.31    110.81 o
   4  10   9      354.48      409.69     57.44 o
   6  10   9      222.24      179.78     52.46 o
   8  10   9      206.25       95.57     60.55 o
  10  10   9      244.78       81.60     56.69 o
  12  10   9      156.06      171.01     66.14 o
  14  10   9      406.01      324.68     76.11 o
 -19  11   9       26.25       63.77     91.24 o
 -17  11   9       91.62       26.12     82.49 o
 -15  11   9       72.18      -41.44     68.85 o
 -13  11   9      989.54      816.33    105.19 o
 -11  11   9      148.94      116.48     42.60 o
  -9  11   9     3500.91     3408.46     87.66 o
  -7  11   9     2675.46     3168.14     77.24 o
  -5  11   9     5486.43     4538.89    107.25 o
  -3  11   9     2134.34     2071.45     67.58 o
  -1  11   9       74.14      140.93     34.44 o
   1  11   9     5888.11     5646.45    153.07 o
   3  11   9      979.03      936.32     77.65 o
   5  11   9      682.20      661.90     69.86 o
   7  11   9     1059.18     1071.06    107.80 o
   9  11   9       98.42      162.09     57.11 o
  11  11   9     2360.00     2265.45    128.34 o
  13  11   9      116.79      214.77     86.87 o
  15  11   9       89.18      188.55     91.58 o
 -18  12   9       22.13       90.39     91.74 o
 -16  12   9     2370.94     2355.98    137.50 o
 -14  12   9       33.10      -11.61     68.85 o
 -12  12   9     2326.65     2510.33    115.89 o
 -10  12   9       77.27      130.66     34.77 o
  -8  12   9      799.66      946.76     49.80 o
  -6  12   9     2811.54     2923.58     73.70 o
  -4  12   9      407.82      717.76     56.58 o
  -2  12   9     3658.01     4299.86    107.88 o
   0  12   9      102.75      122.13     46.04 o
   2  12   9      368.75      410.70     60.29 o
   4  12   9      477.42      361.52     64.82 o
   6  12   9     1830.67     1864.91    107.77 o
   8  12   9     2180.08     2252.72    122.71 o
  10  12   9     4011.58     4209.34    156.36 o
  12  12   9       57.04       16.76     63.18 o
  14  12   9       26.94      123.36     86.10 o
 -19  13   9      284.76      269.16    153.80 o
 -17  13   9        2.40        6.13     79.20 o
 -15  13   9     1209.13     1016.79     96.01 o
 -13  13   9     2242.33     2029.69    148.08 o
 -11  13   9        2.98      -29.87     44.32 o
  -9  13   9     6492.09     6042.47    113.21 o
  -7  13   9     1803.54     1931.77    101.21 o
  -5  13   9      747.29      391.08     48.91 o
  -3  13   9     1746.95     1580.70     79.64 o
  -1  13   9     1519.04     1839.36     99.35 o
   1  13   9     2008.55     1701.81    115.47 o
   3  13   9      162.16      101.58     51.02 o
   5  13   9      147.70      118.97     56.59 o
   7  13   9     2470.84     2098.42    118.37 o
   9  13   9      432.60      442.04     74.98 o
  11  13   9      882.40      820.68     93.03 o
  13  13   9      498.42      448.52    101.28 o
 -18  14   9        0.09       76.90    128.17 o
 -16  14   9        2.29      150.60    124.97 o
 -14  14   9        7.74       26.13     72.08 o
 -12  14   9     1560.84     1465.28    113.92 o
 -10  14   9     1288.99     1017.17     60.06 o
  -8  14   9       10.30      -26.40     32.14 o
  -6  14   9       15.90      -17.10     31.51 o
  -4  14   9     2088.92     2899.96    108.65 o
  -2  14   9      221.59      306.92     67.38 o
   0  14   9      371.61      464.13     63.91 o
   2  14   9      135.10      147.68     54.24 o
   4  14   9     2900.35     2852.23    210.07 o
   6  14   9       44.96       36.74     54.36 o
   8  14   9      361.35      270.02     82.12 o
  10  14   9      151.08      173.62     68.95 o
  12  14   9       56.29      126.45     89.87 o
 -15  15   9      304.15      320.42    140.99 o
 -13  15   9     1274.31     1468.59    131.84 o
 -11  15   9      169.65      230.71     58.13 o
  -9  15   9     3029.87     3348.00     98.09 o
  -7  15   9     1166.38     1121.26     65.02 o
  -5  15   9       52.58      151.28     45.85 o
  -3  15   9    12685.59    12747.31    234.24 o
  -1  15   9        0.60       47.27     50.74 o
   1  15   9     3292.66     3755.20    137.97 o
   3  15   9      760.07      914.39     83.12 o
   5  15   9      932.94     1011.86    119.92 o
   7  15   9     1564.52     1891.49    185.27 o
   9  15   9      244.19      223.95     69.97 o
  11  15   9      943.75     1010.82    126.64 o
 -14  16   9       75.42       41.66     76.90 o
 -12  16   9      805.43      804.90     76.77 o
 -10  16   9       54.42       45.41     43.65 o
  -8  16   9      102.16       70.96     45.77 o
  -6  16   9      774.92      709.16     56.54 o
  -4  16   9     3376.32     4342.02    127.09 o
  -2  16   9     4321.84     3633.25    118.05 o
   0  16   9     3394.42     3048.25    126.74 o
   2  16   9      111.77       53.93     54.12 o
   4  16   9     3406.83     3371.00    198.60 o
   6  16   9      311.18      376.77     73.42 o
   8  16   9      715.87      587.02     86.16 o
  10  16   9      497.74      366.57    118.56 o
  12  16   9       42.90      108.42     85.92 o
 -15  17   9      502.87      464.61    134.58 o
 -13  17   9      262.74      156.16     62.19 o
 -11  17   9        0.53      -21.83     42.15 o
  -9  17   9      852.12      665.45     62.14 o
  -7  17   9       67.91       24.46     39.34 o
  -5  17   9       94.78       66.93     45.07 o
  -3  17   9      342.58      342.80     54.53 o
  -1  17   9       30.78      -43.45     69.91 o
   1  17   9        0.76      -29.46     49.17 o
   3  17   9       27.55       41.03     57.88 o
   5  17   9       44.62       55.61     60.08 o
   7  17   9       34.66       48.54     82.43 o
   9  17   9        2.29      -38.13     80.41 o
  11  17   9        7.56      -59.34     82.12 o
 -14  18   9      226.91       92.97    126.57 o
 -12  18   9     1122.30     1139.03     95.96 o
 -10  18   9      157.66      171.41     47.01 o
  -8  18   9       54.14       96.76     56.89 o
  -6  18   9      644.75      695.49     67.79 o
  -4  18   9      447.59      247.91     52.78 o
  -2  18   9      852.97     1043.15    110.54 o
   0  18   9      177.00       47.26     58.06 o
   2  18   9       24.19       29.55     57.66 o
   4  18   9      854.48     1036.97    113.00 o
   6  18   9     1716.09     1642.54    143.54 o
   8  18   9      481.66      670.58    273.96 o
  10  18   9      688.41     1070.24    267.55 o
 -13  19   9     1550.94     1970.61    233.91 o
 -11  19   9      240.84      234.70     67.20 o
  -9  19   9     1336.63     1614.32     90.79 o
  -7  19   9     1821.09     1764.63    108.52 o
  -5  19   9       23.39      -10.83     42.57 o
  -3  19   9     2311.27     2101.68    104.69 o
  -1  19   9        1.05        2.05     56.27 o
   1  19   9     1196.48     1043.55     96.51 o
   3  19   9     1427.46     1165.75    101.96 o
   5  19   9       16.19        3.48     80.22 o
   7  19   9      675.28      785.15    118.16 o
 -12  20   9      142.59      203.40    118.56 o
 -10  20   9       20.39       -9.34     60.20 o
  -8  20   9      445.66      463.40     72.50 o
  -6  20   9       60.34       59.25     48.84 o
  -4  20   9       19.45       45.09     35.41 o
  -2  20   9      162.16      255.46     58.77 o
   0  20   9     1287.70     1494.72    109.63 o
   2  20   9      126.96      247.57     84.68 o
   4  20   9      977.33      983.87    121.35 o
   6  20   9        1.69       10.81     83.86 o
  -9  21   9      879.00     1000.75     93.65 o
  -7  21   9      140.37       70.45     54.96 o
  -5  21   9      268.53      355.16     63.29 o
  -3  21   9      331.83      263.28     62.44 o
  -1  21   9       63.74      127.73     66.86 o
   1  21   9      399.02      402.88    101.28 o
   3  21   9        8.19      -58.70     83.15 o
   5  21   9        6.78       61.34     97.73 o
  -6  22   9     1355.58     1403.49    109.60 o
  -4  22   9       32.90       -5.91     59.54 o
  -2  22   9      527.37      343.80     95.80 o
   0  22   9     1265.81     1252.26    221.09 o
   2  22   9      488.77      547.95    109.28 o
 -22   0  10      220.19      144.19    163.42 o
 -20   0  10     1492.43     1643.77    237.11 o
 -18   0  10     1984.40     2355.11    256.34 o
 -16   0  10     3579.54     2970.01    168.69 o
 -14   0  10     1738.35     1646.98    130.15 o
 -12   0  10      755.17      234.12     67.52 o
 -10   0  10      193.94      700.76     84.40 o
  -8   0  10    26276.05    27066.76    440.18 o
  -6   0  10      354.31      258.10     38.61 o
  -4   0  10    13494.18    13722.46    263.07 o
  -2   0  10      267.70      246.57     38.76 o
   0   0  10    11633.16    11723.52    219.40 o
   2   0  10     2066.20     1782.56     73.92 o
   4   0  10     3578.01     4152.84    142.26 o
   6   0  10     3642.88     3077.03    125.91 o
   8   0  10     9811.53    10051.09    257.55 o
  10   0  10     2635.54     2418.86    169.82 o
  12   0  10     3486.48     3854.39    169.17 o
  14   0  10      156.14     -102.54    102.54 o
  16   0  10       96.72      202.65     92.81 o
 -21   1  10     1465.94     1279.74    197.06 o
 -19   1  10      320.40      169.26     96.11 o
 -17   1  10     2148.96     2157.42    133.76 o
 -15   1  10       90.94      132.17     51.83 o
 -13   1  10        9.64      111.49     46.67 o
 -11   1  10     1347.15     1524.92     81.29 o
  -9   1  10     1261.29     1899.61     71.65 o
  -7   1  10     2004.56     1443.17     49.85 o
  -5   1  10       38.28      -20.35     20.35 o
  -3   1  10      132.13      167.74     22.65 o
  -1   1  10     4903.19     4851.29     71.03 o
   1   1  10     1224.75     1016.60     59.23 o
   3   1  10     2631.32     2738.13     70.64 o
   5   1  10     1994.09     2134.07     65.94 o
   7   1  10      264.79      187.87     39.43 o
   9   1  10      429.71      364.08     54.57 o
  11   1  10      337.28      207.28     49.28 o
  13   1  10      433.34      485.28     65.99 o
  15   1  10     1212.72     1230.20    128.34 o
  17   1  10        3.34       -7.17     68.11 o
 -22   2  10      133.03       89.78    109.87 o
 -20   2  10       86.49       60.84     91.74 o
 -18   2  10       33.82      100.32     88.28 o
 -16   2  10       48.13      -69.58     69.58 o
 -14   2  10      330.28      311.79     55.77 o
 -12   2  10      572.74     1065.29     72.48 o
 -10   2  10      361.37      863.32     63.31 o
  -8   2  10     4490.98     4443.86     97.20 o
  -6   2  10     2602.42     2585.71     61.30 o
  -4   2  10     2029.40     1793.88     85.98 o
  -2   2  10     1811.48     1724.39     48.95 o
   0   2  10      762.39      764.26     33.35 o
   2   2  10    10237.27    10216.34    142.13 o
   4   2  10     1900.19     2131.10     60.41 o
   6   2  10       99.40      209.40     31.40 o
   8   2  10      288.70      389.01     51.40 o
  10   2  10      340.69      238.24     42.69 o
  12   2  10     1616.91     1543.71     92.15 o
  14   2  10      125.49      118.92     56.20 o
  16   2  10      449.97      468.57     89.23 o
 -21   3  10     2003.59     1866.27    181.26 o
 -19   3  10       73.06       -5.35     89.30 o
 -17   3  10     2831.22     3412.53    152.10 o
 -15   3  10     2682.18     2856.95    133.12 o
 -13   3  10       12.27      -16.16     48.10 o
 -11   3  10     2393.16     2291.22     93.62 o
  -9   3  10    10046.67     8525.74    121.91 o
  -7   3  10     6287.33     7449.60    113.85 o
  -5   3  10     1507.92     1787.35     53.52 o
  -3   3  10     1902.07     1707.68     53.03 o
  -1   3  10     3257.98     3262.37     67.81 o
   1   3  10     4234.03     4559.03     77.26 o
   3   3  10     1093.68      949.57     43.68 o
   5   3  10    13067.29    12557.75    168.41 o
   7   3  10      165.56       94.04     28.66 o
   9   3  10     1060.95     1110.36     60.69 o
  11   3  10      913.99     1047.44     81.30 o
  13   3  10       50.84      -27.82     49.76 o
  15   3  10      531.04      307.54    112.52 o
 -22   4  10      429.54      451.80    125.61 o
 -20   4  10      290.40      206.67    106.49 o
 -18   4  10     1673.79     1403.66    150.35 o
 -16   4  10      257.40      204.61     68.84 o
 -14   4  10     3174.29     3326.25    247.78 o
 -12   4  10     4401.70     5274.82    164.24 o
 -10   4  10      861.99      325.03     34.54 o
  -8   4  10    20279.49    18752.14    308.43 o
  -6   4  10     5571.73     5695.38     96.07 o
  -4   4  10     7830.74     7427.43    111.38 o
  -2   4  10     8591.36     8309.97    116.82 o
   0   4  10     8615.79     8616.85    124.55 o
   2   4  10     8827.01     7950.37    117.85 o
   4   4  10      103.22       34.56     25.18 o
   6   4  10     4531.99     5261.84     94.98 o
   8   4  10      376.59      210.56     38.03 o
  10   4  10       15.50      -44.86     44.86 o
  12   4  10     3077.58     3054.09    141.21 o
  14   4  10      356.00      261.16     73.05 o
  16   4  10      899.73     1055.81    102.32 o
 -21   5  10       10.03      -56.52     97.11 o
 -19   5  10      699.90      584.07    121.20 o
 -17   5  10     1536.79     1257.47    108.36 o
 -15   5  10       62.89       91.77     72.99 o
 -13   5  10      299.51      414.84     67.44 o
 -11   5  10      137.59      207.24     53.23 o
  -9   5  10     2792.35     3259.94     68.67 o
  -7   5  10      347.74       60.51     24.83 o
  -5   5  10      272.01      441.67     34.34 o
  -3   5  10     9058.96     9403.73    118.87 o
  -1   5  10     3513.74     3602.32     74.24 o
   1   5  10     3016.96     3042.63     64.97 o
   3   5  10      267.54      275.97     34.01 o
   5   5  10     1034.36     1021.81     46.42 o
   7   5  10        1.48      -22.18     40.70 o
   9   5  10       37.92       38.16     50.41 o
  11   5  10       73.81       72.78     55.22 o
  13   5  10        3.71      -26.27     71.14 o
  15   5  10       36.94      -30.84     67.69 o
 -20   6  10      338.94      511.67    125.37 o
 -18   6  10      643.93      877.81    130.15 o
 -16   6  10        9.09      -19.94     58.45 o
 -14   6  10     1844.76     1840.64    115.32 o
 -12   6  10      178.54      101.62     51.53 o
 -10   6  10       18.01      210.00     40.22 o
  -8   6  10      757.18     1184.04     59.22 o
  -6   6  10      152.51       88.91     25.97 o
  -4   6  10    11421.84    12402.79    146.64 o
  -2   6  10     8283.42     8441.71    118.75 o
   0   6  10        3.06       -7.28     22.56 o
   2   6  10     4172.00     4610.20     81.92 o
   4   6  10      333.71      415.67     33.67 o
   6   6  10       78.84      101.81     33.52 o
   8   6  10      344.54      287.98     58.20 o
  10   6  10      136.73      138.73     56.48 o
  12   6  10      874.97      832.60     87.09 o
  14   6  10       27.54       90.58     66.39 o
  16   6  10      354.35      300.08    137.78 o
 -21   7  10     1103.51     1142.53    157.46 o
 -19   7  10      157.12      184.24    106.49 o
 -17   7  10      466.93      552.91    112.00 o
 -15   7  10     1842.89     1982.80    121.65 o
 -13   7  10     1493.12     1305.90     96.59 o
 -11   7  10      695.05      552.25     68.95 o
  -9   7  10     3132.58     3707.84     83.78 o
  -7   7  10     3624.17     2501.25     70.57 o
  -5   7  10     9893.65     8912.79    125.50 o
  -3   7  10      362.09      341.06     27.41 o
  -1   7  10     6104.47     5047.26    104.52 o
   1   7  10     1022.14      957.28     39.43 o
   3   7  10     2846.65     2523.62     56.69 o
   5   7  10     6422.40     5867.84    160.07 o
   7   7  10        1.04        6.84     46.18 o
   9   7  10     2802.85     2814.11    128.07 o
  11   7  10      451.88      551.91     79.49 o
  13   7  10      484.63      529.52     81.18 o
  15   7  10      413.64      417.47     82.37 o
 -20   8  10      842.13      776.36    136.95 o
 -18   8  10        4.92      -75.67     75.67 o
 -16   8  10       71.60       75.86     62.54 o
 -14   8  10      627.14      702.47    102.89 o
 -12   8  10      130.85       88.51     54.19 o
 -10   8  10     3705.33     2923.92     93.64 o
  -8   8  10     4694.34     5679.82    109.61 o
  -6   8  10       65.05       37.71     27.71 o
  -4   8  10        9.39       83.62     24.25 o
  -2   8  10       51.01       73.55     24.47 o
   0   8  10     3108.45     3017.87     69.97 o
   2   8  10       11.05        2.48     21.37 o
   4   8  10       13.49       -0.76     42.47 o
   6   8  10      808.34      890.68     77.40 o
   8   8  10       49.50        7.54     48.80 o
  10   8  10        0.68      -50.34     50.34 o
  12   8  10      581.22      531.02    140.27 o
  14   8  10      936.77      754.70    173.35 o
 -19   9  10      415.16      442.31    114.27 o
 -17   9  10      951.28      876.70    126.34 o
 -15   9  10      153.66      279.03     69.14 o
 -13   9  10     2443.71     2140.69    120.74 o
 -11   9  10      459.21      861.63     61.27 o
  -9   9  10     2048.63     1761.08     65.76 o
  -7   9  10     1179.93      669.30     45.24 o
  -5   9  10       70.70      186.64     30.84 o
  -3   9  10     4697.24     5040.14     93.41 o
  -1   9  10       38.66       -7.39     22.98 o
   1   9  10     4861.57     4940.45    105.25 o
   3   9  10       45.64      -13.93     42.32 o
   5   9  10       37.13       97.14     50.41 o
   7   9  10       37.62       73.73     50.68 o
   9   9  10        3.70       70.49     57.35 o
  11   9  10      951.27      764.38    114.38 o
  13   9  10       29.16        9.55     63.29 o
  15   9  10      479.70      516.86    105.34 o
 -20  10  10       14.73      -43.32    128.17 o
 -18  10  10     2651.79     2383.61    188.02 o
 -16  10  10       65.86       29.61     80.11 o
 -14  10  10     2677.01     2250.64    127.62 o
 -12  10  10     2084.46     1794.27    109.12 o
 -10  10  10     1617.17     1242.00     72.52 o
  -8  10  10     7199.96     5925.09    117.55 o
  -6  10  10      802.11      885.82     61.86 o
  -4  10  10     7746.16     7237.71    121.55 o
  -2  10  10     5904.34     5774.17    123.06 o
   0  10  10     1190.14     1315.29     62.44 o
   2  10  10     4201.77     4786.60    199.26 o
   4  10  10      455.85      546.63     65.96 o
   6  10  10     7168.51     7969.58    202.61 o
   8  10  10     4008.09     4385.30    266.30 o
  10  10  10      470.76      501.93     78.28 o
  12  10  10     1489.79     1893.02    123.85 o
  14  10  10      375.91      543.19    113.06 o
 -19  11  10      201.03      224.06    104.90 o
 -17  11  10      937.12      936.19    130.27 o
 -15  11  10     2426.31     2875.35    302.80 o
 -13  11  10      873.51      897.86     87.18 o
 -11  11  10     6574.21     7611.53    228.97 o
  -9  11  10       32.80       13.41     31.41 o
  -7  11  10     4788.35     5525.03    105.80 o
  -5  11  10     2487.12     3058.85     77.14 o
  -3  11  10     1328.00     1468.41     63.48 o
  -1  11  10     4368.11     4269.52    134.71 o
   1  11  10      442.53      333.39     56.48 o
   3  11  10      733.53      743.61     76.33 o
   5  11  10     3363.03     3273.04    129.26 o
   7  11  10      800.93      753.72     81.92 o
   9  11  10     3029.04     2191.63    124.23 o
  11  11  10     1277.13     1154.78    102.07 o
  13  11  10       94.04      -10.84     76.14 o
 -18  12  10        4.75      -24.99    102.54 o
 -16  12  10       15.11       67.60     82.49 o
 -14  12  10      109.04      124.19     78.91 o
 -12  12  10       68.41      104.62     56.27 o
 -10  12  10       72.13       40.80     56.18 o
  -8  12  10       42.57      107.40     31.94 o
  -6  12  10      565.29      614.82     43.71 o
  -4  12  10       85.80       58.97     37.59 o
  -2  12  10      769.10      928.39    104.03 o
   0  12  10      332.60      324.55     84.80 o
   2  12  10     1755.88     2051.31    107.77 o
   4  12  10     1883.12     1576.79     99.83 o
   6  12  10      200.61      266.97     62.84 o
   8  12  10        0.30        3.69     54.53 o
  10  12  10        0.11       41.27     60.36 o
  12  12  10       60.03       45.11     84.68 o
 -17  13  10      681.13      752.75    262.75 o
 -15  13  10      246.05      449.75    105.74 o
 -13  13  10      239.66      203.47     79.30 o
 -11  13  10     3571.53     2972.33    104.36 o
  -9  13  10      352.43      361.25     40.13 o
  -7  13  10     2110.80     1537.82     70.60 o
  -5  13  10     5589.98     5132.56    117.54 o
  -3  13  10     1619.99     1595.34     81.94 o
  -1  13  10     3263.72     3369.00    124.84 o
   1  13  10      403.90      434.45     64.70 o
   3  13  10     1070.81     1025.25     88.09 o
   5  13  10      999.13     1089.14     99.01 o
   7  13  10        2.95      -53.87     53.87 o
   9  13  10     2294.35     3024.32    207.05 o
  11  13  10       61.36       50.93     75.67 o
  13  13  10       62.99       56.78     87.77 o
 -16  14  10      203.19      205.07    137.78 o
 -14  14  10      758.70      790.01    108.68 o
 -12  14  10      793.25      672.89    150.60 o
 -10  14  10      347.22      384.03     56.08 o
  -8  14  10      613.79      830.95     60.13 o
  -6  14  10      116.19      119.30     39.21 o
  -4  14  10     3128.20     3077.72    109.60 o
  -2  14  10     2785.74     2978.29    108.44 o
   0  14  10      149.95      137.57     53.18 o
   2  14  10      853.18      819.98     81.51 o
   4  14  10      251.36      268.15     84.35 o
   6  14  10     2956.74     2852.98    137.46 o
   8  14  10      571.55      544.67     84.31 o
  10  14  10       80.77       -5.49     78.43 o
  12  14  10      315.44       59.40    105.74 o
 -17  15  10      261.24      195.46    147.39 o
 -15  15  10       33.24      -25.63    118.56 o
 -13  15  10      147.45      198.66    118.56 o
 -11  15  10       81.50       20.75     51.02 o
  -9  15  10      124.95      120.33     40.50 o
  -7  15  10      423.27      282.64     52.30 o
  -5  15  10       46.51       82.45     44.70 o
  -3  15  10       17.50      100.85     57.79 o
  -1  15  10        4.08      -48.85     48.85 o
   1  15  10       24.05       44.82     52.54 o
   3  15  10      549.19      613.19     76.73 o
   5  15  10     1480.92     1161.34     98.97 o
   7  15  10        5.59      -56.33     56.33 o
   9  15  10       83.78      -29.12     80.11 o
  11  15  10       54.14       -2.37     79.92 o
 -16  16  10       36.95      -19.23    124.97 o
 -14  16  10       35.72      111.56    105.74 o
 -12  16  10      103.49       -5.73     68.41 o
 -10  16  10      487.38      670.79    117.56 o
  -8  16  10     1851.97     1495.56     89.72 o
  -6  16  10     1061.00      933.78     63.79 o
  -4  16  10     1493.85     1366.30     83.91 o
  -2  16  10      204.18      177.22     50.44 o
   0  16  10      175.69      172.18     58.20 o
   2  16  10     1418.88     1701.26    110.10 o
   4  16  10      127.14       95.29     60.87 o
   6  16  10      905.06      935.52     96.87 o
   8  16  10      444.29      332.33     93.87 o
  10  16  10        1.59       -9.40     84.40 o
 -13  17  10        0.99      -12.57     72.36 o
 -11  17  10     1281.45     1632.59    110.70 o
  -9  17  10      973.16     1164.41     77.77 o
  -7  17  10      644.25      712.71     66.16 o
  -5  17  10     6326.05     7007.19    168.46 o
  -3  17  10      124.63       30.46     48.62 o
  -1  17  10     3817.03     3756.63    142.67 o
   1  17  10      570.75      396.57     69.67 o
   3  17  10      738.43      753.91    131.63 o
   5  17  10      397.15      349.13     77.15 o
   7  17  10       69.66      197.45     87.77 o
   9  17  10      637.30      736.24    119.51 o
 -10  18  10      210.62      139.62     64.10 o
  -8  18  10     2250.29     2121.71    135.05 o
  -6  18  10       63.11       61.51     48.02 o
  -4  18  10     1838.65     1913.92    130.25 o
  -2  18  10      753.13      639.96     68.54 o
   0  18  10      232.07      193.73     64.22 o
   2  18  10     1228.84     1251.29    105.42 o
   4  18  10        9.06      -68.85     68.85 o
   6  18  10       73.19       16.42     81.56 o
   8  18  10        5.80      -69.52     88.12 o
 -11  19  10      765.32      967.68    153.80 o
  -9  19  10      479.84      491.04     78.26 o
  -7  19  10       80.31       59.09     49.47 o
  -5  19  10       89.69      109.04     51.31 o
  -3  19  10        7.23       11.09     48.52 o
  -1  19  10        3.08      -28.56     48.00 o
   1  19  10       53.35       -7.02     76.14 o
   3  19  10      129.41      -18.33     84.91 o
   5  19  10      384.84      555.59    126.57 o
   7  19  10      428.18      418.38    105.34 o
 -10  20  10      398.90      557.54    140.99 o
  -8  20  10      761.02      875.10    103.88 o
  -6  20  10       21.94       24.15     69.13 o
  -4  20  10      816.73      706.96     91.86 o
  -2  20  10      148.72       51.37     62.05 o
   0  20  10        4.96      -72.99     72.99 o
   2  20  10     1264.78     1262.96    168.22 o
   4  20  10      437.06      272.02     96.17 o
  -7  21  10     1065.07     1275.81    123.09 o
  -5  21  10      522.93      717.75    107.18 o
  -3  21  10      386.41      368.65     83.79 o
  -1  21  10      344.46      313.51     76.27 o
   1  21  10      480.18      588.87    108.12 o
 -21   1  11       10.32      -79.96    165.02 o
 -19   1  11     1229.71     1302.13    192.25 o
 -17   1  11      567.94      703.51    115.55 o
 -15   1  11     2265.80     2191.41    111.07 o
 -13   1  11     3474.17     3098.58    122.12 o
 -11   1  11      215.24      200.98     46.92 o
  -9   1  11    15842.77    15390.54    271.32 o
  -7   1  11      200.11      249.69     30.12 o
  -5   1  11      252.60      244.45     27.22 o
  -3   1  11     1167.44     1096.77     43.58 o
  -1   1  11     4228.82     4061.01     67.47 o
   1   1  11     5869.60     6020.68    102.36 o
   3   1  11     2823.87     2987.85     73.08 o
   5   1  11       58.08       31.87     29.38 o
   7   1  11       48.00       -6.40     31.40 o
   9   1  11      333.03      328.32     48.13 o
  11   1  11      138.98      175.93     55.11 o
  13   1  11      518.80      387.02     98.02 o
  15   1  11      107.55      145.78     74.38 o
 -20   2  11     1550.95     1639.61    175.50 o
 -18   2  11       16.55        4.06     84.40 o
 -16   2  11     5722.76     5957.08    200.74 o
 -14   2  11     1267.95     1482.82     91.05 o
 -12   2  11      558.08      641.54     68.45 o
 -10   2  11    14702.42    15521.74    276.94 o
  -8   2  11      628.53      576.96     36.97 o
  -6   2  11     2748.05     2644.43     65.20 o
  -4   2  11       64.51       46.04     24.65 o
  -2   2  11    13393.53    13267.43    196.52 o
   0   2  11     9600.96    10184.67    126.44 o
   2   2  11      270.56      283.44     28.83 o
   4   2  11     8785.01     8323.94    128.85 o
   6   2  11     8165.60     7949.41    127.73 o
   8   2  11      408.66      437.56     47.28 o
  10   2  11     5175.96     5335.94    145.59 o
  12   2  11        0.67       25.93     49.94 o
  14   2  11      897.01      924.88    103.36 o
 -21   3  11      237.76      200.20    108.47 o
 -19   3  11       31.70      -14.42     92.90 o
 -17   3  11      287.31      282.57     97.11 o
 -15   3  11        2.04       22.17     57.02 o
 -13   3  11       73.77       -8.78     43.66 o
 -11   3  11       32.85      -38.61     38.61 o
  -9   3  11     5253.70     5328.32    109.53 o
  -7   3  11        7.03        5.69     24.94 o
  -5   3  11       39.39        1.07     24.22 o
  -3   3  11       72.62      136.11     25.57 o
  -1   3  11      128.99        5.30     20.74 o
   1   3  11      564.78      606.39     35.44 o
   3   3  11      828.62      720.21     41.54 o
   5   3  11        1.17       -1.94     25.23 o
   7   3  11      192.49      155.23     39.91 o
   9   3  11       96.23       94.87     46.81 o
  11   3  11     1681.78     1693.17    108.22 o
  13   3  11     1032.31      897.15    121.17 o
  15   3  11       39.69       20.07     88.12 o
 -20   4  11      421.76      407.31    116.27 o
 -18   4  11      329.00      401.74    112.15 o
 -16   4  11     1301.20     1428.89    112.24 o
 -14   4  11        2.16      -52.39     52.39 o
 -12   4  11       18.60        8.76     42.19 o
 -10   4  11      174.32      144.32     44.30 o
  -8   4  11      285.87      245.12     29.89 o
  -6   4  11     4902.82     5213.74    100.31 o
  -4   4  11       35.18       48.57     25.67 o
  -2   4  11     6625.16     5915.50     96.63 o
   0   4  11     4573.00     3773.91     73.49 o
   2   4  11      967.70     1218.07     59.88 o
   4   4  11    11796.31    12466.92    204.19 o
   6   4  11      199.83       87.59     35.61 o
   8   4  11      487.62      534.35     82.14 o
  10   4  11      111.94      162.66     60.99 o
  12   4  11        0.99      -13.13     54.94 o
  14   4  11      176.07      191.28     73.84 o
 -21   5  11       69.58      -54.58     97.11 o
 -19   5  11      801.04      751.74    130.27 o
 -17   5  11       29.18       26.10     85.30 o
 -15   5  11      563.30      407.70     75.99 o
 -13   5  11     2559.05     2677.65    125.43 o
 -11   5  11      664.05      711.70     64.81 o
  -9   5  11      942.63     1097.40     57.45 o
  -7   5  11     9600.16     9626.01    183.83 o
  -5   5  11     4082.58     3803.45     81.42 o
  -3   5  11     9835.72     9878.80    135.48 o
  -1   5  11     8887.16     8903.42    122.42 o
   1   5  11     3447.75     3668.21    107.23 o
   3   5  11     7612.34     8168.19    123.96 o
   5   5  11     3112.72     3291.80     79.71 o
   7   5  11       99.25       86.55     49.31 o
   9   5  11     1367.81     1092.79     90.69 o
  11   5  11      462.33      575.84     96.13 o
  13   5  11      782.68      971.85     99.95 o
  15   5  11       26.15       -5.36     72.26 o
 -20   6  11       66.75      134.13    104.15 o
 -18   6  11      325.72      547.17    114.40 o
 -16   6  11      201.10      202.80     92.81 o
 -14   6  11      148.34      158.96     73.72 o
 -12   6  11      127.11       91.87     69.99 o
 -10   6  11     1339.19     1137.40    105.76 o
  -8   6  11      348.26      249.17     31.53 o
  -6   6  11      183.36      166.99     30.61 o
  -4   6  11     1244.44     1384.54     61.09 o
  -2   6  11     1025.53      846.26     41.43 o
   0   6  11       65.19       12.93     22.56 o
   2   6  11        9.46       35.11     23.41 o
   4   6  11      807.15      959.78     42.05 o
   6   6  11      128.01       13.92     48.03 o
   8   6  11      123.30      189.44     71.09 o
  10   6  11     1526.73     1626.34    109.28 o
  12   6  11      229.32       96.84     66.14 o
  14   6  11      831.96      842.34     97.81 o
 -19   7  11      111.57      113.28    103.07 o
 -17   7  11       87.34       90.92     90.54 o
 -15   7  11       89.26       49.56     62.03 o
 -13   7  11      803.34      714.19     81.27 o
 -11   7  11     2739.31     2205.73    263.11 o
  -9   7  11       55.11       69.32     38.27 o
  -7   7  11      114.87      178.70     33.08 o
  -5   7  11      297.92      341.70     32.63 o
  -3   7  11     5101.73     5140.42    100.40 o
  -1   7  11      554.23      585.92     35.92 o
   1   7  11       81.77       77.30     23.42 o
   3   7  11        5.47      -20.28     20.28 o
   5   7  11      141.12      211.87     55.25 o
   7   7  11       38.43       -2.21     54.14 o
   9   7  11      394.80      383.93     69.03 o
  11   7  11        6.90      -39.52     52.56 o
  13   7  11       34.18      108.93     68.84 o
 -20   8  11      712.88      655.45    130.89 o
 -18   8  11      906.43      865.88    174.63 o
 -16   8  11      978.30      945.32    127.64 o
 -14   8  11      197.12      275.73     69.06 o
 -12   8  11      272.35      300.72     63.39 o
 -10   8  11     2348.86     2980.79     98.51 o
  -8   8  11      443.51      424.18     39.90 o
  -6   8  11     5779.45     6171.36    110.88 o
  -4   8  11     5549.38     5452.63    102.66 o
  -2   8  11      221.06      402.64     36.16 o
   0   8  11     6724.16     7703.76    129.15 o
   2   8  11      479.12      612.54     66.14 o
   4   8  11     2540.63     2442.70    114.32 o
   6   8  11      439.47      377.19     64.16 o
   8   8  11      853.15      739.74     91.28 o
  10   8  11     1347.87     1324.01    102.90 o
  12   8  11      156.22      156.49     69.46 o
  14   8  11      273.87      149.28     95.32 o
 -19   9  11      823.40      791.68    133.16 o
 -17   9  11      866.67      801.73    125.61 o
 -15   9  11      783.81     1000.20    127.88 o
 -13   9  11      518.58      578.99     77.78 o
 -11   9  11       31.95       61.24     52.09 o
  -9   9  11     2083.19     1839.90     84.46 o
  -7   9  11     1786.47     1812.67     63.68 o
  -5   9  11        5.90       66.06     29.59 o
  -3   9  11     9286.34     8865.47    140.98 o
  -1   9  11      193.98      151.37     35.15 o
   1   9  11     3309.51     2944.93    116.35 o
   3   9  11     1341.66     1105.61     84.98 o
   5   9  11      670.60      857.82     79.42 o
   7   9  11     5113.97     4988.35    163.58 o
   9   9  11      326.22      177.08     65.96 o
  11   9  11      892.90      990.42     97.34 o
  13   9  11      810.79     1056.33    128.50 o
 -18  10  11       28.21      -80.48     87.03 o
 -16  10  11      208.18      184.42    128.17 o
 -14  10  11      487.16      613.95    105.19 o
 -12  10  11        1.00      -22.31     51.31 o
 -10  10  11      819.17      930.51     66.79 o
  -8  10  11       84.14      158.83     35.54 o
  -6  10  11      626.92      761.20     47.09 o
  -4  10  11      684.63      583.54     42.36 o
  -2  10  11      432.48      468.24     52.11 o
   0  10  11      906.91     1139.28     82.40 o
   2  10  11      232.99      248.17     62.27 o
   4  10  11     1237.45     1107.02     87.48 o
   6  10  11      363.98      324.54     66.39 o
   8  10  11       47.22       12.52     54.32 o
  10  10  11       40.47       14.15     60.28 o
  12  10  11       20.52       59.81     80.72 o
 -19  11  11      816.16      875.93    195.46 o
 -17  11  11      358.96      442.05    105.84 o
 -15  11  11      243.84       79.86     87.03 o
 -13  11  11      705.34      767.37    112.90 o
 -11  11  11      365.74      403.41     68.95 o
  -9  11  11      838.21     1055.68     70.98 o
  -7  11  11      741.52      751.13     47.35 o
  -5  11  11      606.70      730.66     53.35 o
  -3  11  11     1167.53     1125.79     69.44 o
  -1  11  11      113.74       97.78     47.32 o
   1  11  11      630.50      506.93     65.65 o
   3  11  11       30.14       12.96     47.32 o
   5  11  11      274.83      482.61     86.39 o
   7  11  11     2049.87     2291.73    149.70 o
   9  11  11      458.83      776.17     88.76 o
  11  11  11      197.18      188.14     91.74 o
  13  11  11      254.79      244.90     99.97 o
 -18  12  11        0.81       14.72     91.57 o
 -16  12  11     1861.99     2184.26    261.15 o
 -14  12  11      544.67      433.32    101.66 o
 -12  12  11     1342.62     1404.81    130.48 o
 -10  12  11     2546.23     2231.06     96.48 o
  -8  12  11     1453.00     1381.84     67.73 o
  -6  12  11     2746.10     2889.11    125.17 o
  -4  12  11     4720.23     5564.83    124.76 o
  -2  12  11      163.94      259.88     47.94 o
   0  12  11     5803.17     5893.91    169.88 o
   2  12  11       43.37       56.37     50.67 o
   4  12  11      296.66      446.72     75.21 o
   6  12  11     1674.97     1846.91    115.89 o
   8  12  11       75.14       32.75     60.07 o
  10  12  11     2571.10     2603.36    273.96 o
  12  12  11       38.16       33.32     84.40 o
 -17  13  11      912.82      982.25    134.80 o
 -15  13  11      428.85      412.49    106.20 o
 -13  13  11     1261.83     1382.80    225.90 o
 -11  13  11       39.14       28.84    102.54 o
  -9  13  11     2351.07     2608.55    111.46 o
  -7  13  11      251.79      261.53     43.70 o
  -5  13  11     1391.87     1477.20     73.09 o
  -3  13  11     2125.87     1808.69     90.37 o
  -1  13  11       26.07       39.40     55.36 o
   1  13  11      122.82       64.63     50.84 o
   3  13  11      614.65      569.50     74.41 o
   5  13  11      390.84      192.81     82.19 o
   7  13  11     1921.76     1681.38    116.08 o
   9  13  11      240.66      162.43     87.58 o
  11  13  11      242.16      197.86    110.55 o
 -16  14  11        8.25       89.72    128.17 o
 -14  14  11        6.17       -3.20    112.15 o
 -12  14  11      285.65      309.25     83.01 o
 -10  14  11        5.79        2.97     96.73 o
  -8  14  11      480.85      412.30     48.99 o
  -6  14  11     2213.68     2107.92     85.12 o
  -4  14  11      618.75      614.51     62.07 o
  -2  14  11      130.46      124.29     47.11 o
   0  14  11     2468.70     2891.94    131.01 o
   2  14  11        0.10      -47.65     53.95 o
   4  14  11     1136.72     1337.57    131.74 o
   6  14  11      127.68      132.59     62.05 o
   8  14  11      303.60      185.59     85.30 o
  10  14  11      196.59      132.54     86.15 o
 -15  15  11        4.74      166.62    140.99 o
 -13  15  11     2233.37     2124.06    288.38 o
 -11  15  11        4.54      -23.28     67.52 o
  -9  15  11     1041.88     1106.60     93.89 o
  -7  15  11     2558.09     2425.88    103.27 o
  -5  15  11     1888.77     1775.84     91.71 o
  -3  15  11     3087.70     2783.54    134.59 o
  -1  15  11       87.39      139.97     57.95 o
   1  15  11      948.61      731.05     82.00 o
   3  15  11     3419.76     2866.27    202.80 o
   5  15  11       59.17       20.70     60.30 o
   7  15  11     1894.37     2122.85    187.45 o
   9  15  11      139.26      260.06    174.63 o
 -14  16  11     2090.77     2592.23    272.36 o
 -12  16  11      665.56      804.66    111.32 o
 -10  16  11     3087.61     3391.24    186.27 o
  -8  16  11      294.38      256.91     52.97 o
  -6  16  11     1407.76     1551.55     89.79 o
  -4  16  11      464.63      484.40    101.29 o
  -2  16  11      222.70      322.66     59.87 o
   0  16  11      745.19      829.25     86.32 o
   2  16  11      119.30       95.66     60.89 o
   4  16  11      994.25      925.40     94.53 o
   6  16  11        5.68       74.19     81.47 o
   8  16  11      333.37      471.68    108.94 o
 -13  17  11       30.58       25.63    121.76 o
 -11  17  11      477.08      448.59    147.39 o
  -9  17  11      985.88     1227.96    139.89 o
  -7  17  11      179.46      142.63     49.76 o
  -5  17  11       35.04       46.00     49.11 o
  -3  17  11       32.38       35.19     49.19 o
  -1  17  11      183.07      110.06     53.92 o
   1  17  11        0.11      -76.30     76.30 o
   3  17  11        2.63       39.75     78.14 o
   5  17  11        8.93      -74.36     74.36 o
   7  17  11       64.08      -20.96    217.89 o
 -12  18  11     2027.41     2521.73    269.16 o
 -10  18  11       47.78       66.59     76.97 o
  -8  18  11      138.58       44.91     75.88 o
  -6  18  11      277.41      306.51     60.00 o
  -4  18  11     1114.50      931.90     79.19 o
  -2  18  11       27.46       -5.44     49.11 o
   0  18  11      862.48      827.87    109.73 o
   2  18  11       24.36       27.01     76.90 o
   4  18  11      218.78       35.85     83.74 o
   6  18  11       35.64       39.28    110.55 o
  -9  19  11       74.10      -37.51     76.64 o
  -7  19  11      759.58      628.97     79.66 o
  -5  19  11       84.56       96.17     62.47 o
  -3  19  11     1366.36     1797.32    147.97 o
  -1  19  11       55.18      -13.25     62.05 o
   1  19  11     1724.15     1874.32    150.99 o
   3  19  11     1135.11     1240.50    138.21 o
  -8  20  11      542.37      530.62    106.75 o
  -6  20  11      103.15      120.43     64.27 o
  -4  20  11       87.79        7.61     83.55 o
  -2  20  11       95.05        8.96     64.01 o
   0  20  11      175.15      125.63    104.38 o
   2  20  11       20.42      199.88     94.84 o
 -20   0  12       21.15       99.33    147.39 o
 -18   0  12     5094.90     4348.15    320.42 o
 -16   0  12      253.63      285.18    134.58 o
 -14   0  12     6331.35     6406.44    244.20 o
 -12   0  12     5496.39     6587.06    235.34 o
 -10   0  12     3112.05     2591.96    140.42 o
  -8   0  12      150.33      -35.27     89.88 o
  -6   0  12     1262.08      782.94     63.90 o
  -4   0  12      405.16      466.14     44.54 o
  -2   0  12     3929.81     3824.49     92.01 o
   0   0  12      649.38      711.90     51.23 o
   2   0  12    15877.38    15925.92    292.81 o
   4   0  12     1928.12     1939.55     87.51 o
   6   0  12      759.97      797.12    127.05 o
   8   0  12     2621.64     2981.85    225.90 o
  10   0  12      104.04      -58.09     58.09 o
  12   0  12     2224.46     2037.89    227.50 o
  14   0  12       62.30       30.86     85.74 o
 -21   1  12      300.69      504.82    134.68 o
 -19   1  12      868.10     1094.34    146.13 o
 -17   1  12     1275.11     1905.32    172.15 o
 -15   1  12      217.39      279.77     61.21 o
 -13   1  12     1112.53     1228.54     84.48 o
 -11   1  12     2990.95     2717.08    103.43 o
  -9   1  12      577.87      633.26     59.93 o
  -7   1  12     2245.54     2045.63     63.59 o
  -5   1  12     2688.76     3673.81     75.96 o
  -3   1  12      529.24      811.02     41.40 o
  -1   1  12     1228.88     1005.35     39.66 o
   1   1  12     3199.52     3123.83     64.75 o
   3   1  12      733.55      782.70     44.20 o
   5   1  12     1465.25     1348.13     54.88 o
   7   1  12      345.54      399.22     49.53 o
   9   1  12      804.21      842.41     68.54 o
  11   1  12      481.75      193.57     57.51 o
  13   1  12      122.41       84.70     71.82 o
 -20   2  12       17.71     -131.37    131.37 o
 -18   2  12      294.37      511.80    114.27 o
 -16   2  12       33.98      -48.06     79.30 o
 -14   2  12      874.09      931.00     78.07 o
 -12   2  12     1183.32      894.87     73.80 o
 -10   2  12      581.42      402.72     54.47 o
  -8   2  12    12727.63    13709.91    186.81 o
  -6   2  12      368.62      154.00     29.91 o
  -4   2  12     1606.85     1440.66     56.21 o
  -2   2  12      565.54      729.47     37.09 o
   0   2  12     1369.53     1400.70     45.68 o
   2   2  12     2476.01     2574.01     61.36 o
   4   2  12      174.86      144.05     35.33 o
   6   2  12     3907.20     3946.56    110.44 o
   8   2  12       17.57      -37.72     37.72 o
  10   2  12       13.60       35.28     50.52 o
  12   2  12       99.95       54.44     56.85 o
  14   2  12      414.39      439.02     86.42 o
 -21   3  12      643.04      666.48    211.48 o
 -19   3  12      928.44      624.11    129.77 o
 -17   3  12      705.86      663.65    118.94 o
 -15   3  12     2291.81     1973.13    127.11 o
 -13   3  12      484.89      529.24     64.30 o
 -11   3  12     2586.85     2646.37    102.75 o
  -9   3  12     5580.69     5932.47    148.69 o
  -7   3  12       66.90      -24.53     24.53 o
  -5   3  12     5810.10     5064.79     99.11 o
  -3   3  12     4516.48     4096.01     80.84 o
  -1   3  12     7547.96     8406.75    115.15 o
   1   3  12     1079.22     1193.17     47.10 o
   3   3  12       52.37        0.44     26.82 o
   5   3  12     3171.38     3351.55     81.67 o
   7   3  12     2255.37     2363.80    101.88 o
   9   3  12     2166.22     2354.18    110.93 o
  11   3  12     1244.17     1421.07     94.06 o
  13   3  12      557.01      283.80    189.05 o
 -20   4  12      283.63      136.52    106.20 o
 -18   4  12     1250.16     1356.20    168.22 o
 -16   4  12       82.05       47.84     81.47 o
 -14   4  12     1429.23     1405.07    109.24 o
 -12   4  12     1417.66     1312.94     84.34 o
 -10   4  12       22.78      116.12     45.44 o
  -8   4  12     3013.47     3566.09     94.55 o
  -6   4  12       44.50       32.33     27.38 o
  -4   4  12     3393.27     3420.20     74.04 o
  -2   4  12     1720.33     1646.28     51.15 o
   0   4  12      742.66      778.49     54.19 o
   2   4  12     2639.59     2451.99     66.17 o
   4   4  12     2782.89     2613.08     77.06 o
   6   4  12      869.51      999.01     82.64 o
   8   4  12      969.54      777.37    122.65 o
  10   4  12       48.45       78.70     60.31 o
  12   4  12      818.15      902.72     95.78 o
  14   4  12       10.47       67.17     91.24 o
 -19   5  12        4.09      100.08    101.66 o
 -17   5  12       73.95       84.72     92.81 o
 -15   5  12       53.39       31.28     80.41 o
 -13   5  12      216.68      172.61     62.15 o
 -11   5  12       19.25      -40.39     40.39 o
  -9   5  12      727.69      803.92     66.38 o
  -7   5  12      117.91       38.21     27.98 o
  -5   5  12      130.11       18.07     25.12 o
  -3   5  12      362.94      441.54     34.82 o
  -1   5  12       22.89       81.55     23.62 o
   1   5  12       21.98       34.54     23.34 o
   3   5  12      289.89      333.39     32.68 o
   5   5  12      921.02     1032.43    112.37 o
   7   5  12     1356.00     1088.45     89.23 o
   9   5  12      644.72      600.91     79.15 o
  11   5  12        1.14      -57.85     57.85 o
  13   5  12      192.37       34.16     80.56 o
 -20   6  12       13.37       94.62    152.20 o
 -18   6  12     1604.29     1068.56    141.59 o
 -16   6  12      104.73      104.78    147.39 o
 -14   6  12      379.47      369.26     75.80 o
 -12   6  12     2116.74     2293.55    161.78 o
 -10   6  12      259.53       82.22     50.75 o
  -8   6  12     2103.69     2029.35     77.88 o
  -6   6  12      170.67      175.56     32.90 o
  -4   6  12      728.12      758.02     42.21 o
  -2   6  12      240.11      355.99     33.13 o
   0   6  12        1.23      -20.78     22.06 o
   2   6  12     2244.65     2580.29     66.33 o
   4   6  12       23.19      -47.87     47.87 o
   6   6  12      193.10      215.26     55.97 o
   8   6  12     2665.17     3003.47    222.54 o
  10   6  12      111.86       76.16     89.70 o
  12   6  12      433.43      542.69     85.11 o
 -19   7  12      927.12      919.91    209.88 o
 -17   7  12      615.36      732.42    127.88 o
 -15   7  12     1285.50     1528.19    147.22 o
 -13   7  12       51.46        1.80     56.81 o
 -11   7  12     2069.34     2078.36    134.91 o
  -9   7  12      275.30      132.76     42.66 o
  -7   7  12      733.29     1296.24     55.51 o
  -5   7  12     3544.46     3813.55     92.35 o
  -3   7  12       26.33       -9.87     24.56 o
  -1   7  12     1583.64     1337.72     46.28 o
   1   7  12      408.84      277.89     30.57 o
   3   7  12     1006.00      864.40     95.74 o
   5   7  12      154.90       76.75     54.18 o
   7   7  12      497.07      370.46     69.94 o
   9   7  12      612.15      697.52     83.36 o
  11   7  12     1058.44      920.66     97.28 o
  13   7  12        1.00      -49.67     81.19 o
 -18   8  12      116.99      115.13    140.99 o
 -16   8  12      817.92      489.59    111.73 o
 -14   8  12       49.09      -72.08     72.08 o
 -12   8  12      307.12      405.55     71.33 o
 -10   8  12      505.56      203.28     59.74 o
  -8   8  12      846.55      650.14     59.88 o
  -6   8  12      153.08      181.95     32.65 o
  -4   8  12     3060.45     2785.27     75.40 o
  -2   8  12      427.55      435.07     39.08 o
   0   8  12        2.35      -31.98     31.98 o
   2   8  12       89.08      172.08     79.52 o
   4   8  12     1193.45     1156.94     88.45 o
   6   8  12       51.77       45.87     53.23 o
   8   8  12      477.50      494.26     75.73 o
  10   8  12       53.86      -57.16     57.16 o
  12   8  12      363.49      364.62     83.19 o
 -19   9  12      112.38      -22.43    144.19 o
 -17   9  12        1.86       -1.46     89.30 o
 -15   9  12      660.11      684.85    190.65 o
 -13   9  12       64.45      146.54     80.41 o
 -11   9  12       27.77      -41.66     63.44 o
  -9   9  12       45.18      -31.30     40.58 o
  -7   9  12      419.48      266.61     36.71 o
  -5   9  12       49.34      111.86     32.00 o
  -3   9  12       73.70       39.49     34.33 o
  -1   9  12        7.00       35.04     43.09 o
   1   9  12      353.31      471.61     93.51 o
   3   9  12       42.44       30.04     48.69 o
   5   9  12     3605.93     3873.54    166.25 o
   7   9  12       86.91      242.43     63.72 o
   9   9  12      127.96      173.94     66.46 o
  11   9  12       71.32      120.77     70.80 o
 -18  10  12     1267.99     1142.03    198.66 o
 -16  10  12      824.22      824.44    171.43 o
 -14  10  12     3032.16     3087.00    181.09 o
 -12  10  12     1041.99     1116.45    120.08 o
 -10  10  12      458.31      459.00     71.33 o
  -8  10  12     3064.51     3196.33    106.23 o
  -6  10  12      948.57      808.94     55.47 o
  -4  10  12     2535.03     2552.06     85.65 o
  -2  10  12     6150.08     5905.81    145.18 o
   0  10  12       43.30       23.38     48.87 o
   2  10  12      192.76      205.70     70.09 o
   4  10  12     1263.52     1186.81     93.53 o
   6  10  12     1129.17     1165.86    103.35 o
   8  10  12     1420.00     1472.46    110.18 o
  10  10  12      358.68      331.78     77.89 o
  12  10  12      604.71      624.92    238.72 o
 -17  11  12      458.01      528.21    115.88 o
 -15  11  12     2731.70     2288.37    318.82 o
 -13  11  12       19.74      -67.44     71.13 o
 -11  11  12     2362.06     2434.73    161.96 o
  -9  11  12      571.06      697.06     64.75 o
  -7  11  12     2390.11     2260.99     84.62 o
  -5  11  12     3464.83     3350.15     97.00 o
  -3  11  12      301.31      263.13     43.88 o
  -1  11  12     1602.25     1783.85    101.51 o
   1  11  12     1534.81     1761.62    105.99 o
   3  11  12      166.92      147.69     59.03 o
   5  11  12     6649.22     6730.52    340.24 o
   7  11  12       61.00       29.59     58.34 o
   9  11  12      934.74     1173.43    105.79 o
  11  11  12      753.21      852.53    128.17 o
 -16  12  12      263.05      271.21    147.39 o
 -14  12  12        2.61      -44.86    112.15 o
 -12  12  12        1.73      -16.02    102.54 o
 -10  12  12        8.03       -2.17     66.12 o
  -8  12  12      127.31      127.00     48.68 o
  -6  12  12        1.91        6.51     46.77 o
  -4  12  12      948.34      966.90     63.43 o
  -2  12  12       67.86      103.40     44.19 o
   0  12  12      707.08      740.40    119.28 o
   2  12  12      934.57      903.80     94.36 o
   4  12  12        4.69       17.64     55.97 o
   6  12  12       57.40       85.56     60.84 o
   8  12  12       37.80        1.88     63.46 o
  10  12  12        0.08       66.53     81.47 o
 -15  13  12      461.03      445.39    153.80 o
 -13  13  12       60.32        6.41    108.94 o
 -11  13  12     1832.34     1926.44    151.35 o
  -9  13  12       18.96      -49.33     49.49 o
  -7  13  12      540.57      617.85     78.46 o
  -5  13  12     2883.64     2979.67     97.92 o
  -3  13  12      340.84      358.42     55.29 o
  -1  13  12     1255.81     1184.83     89.73 o
   1  13  12     1818.26     1869.47    126.46 o
   3  13  12      127.16       78.65     81.98 o
   5  13  12      858.29     1032.02     97.39 o
   7  13  12       34.49      -33.99     76.19 o
   9  13  12     1337.04     1610.79    152.32 o
 -14  14  12      984.92     1579.69    227.50 o
 -12  14  12      207.64      326.91     88.96 o
 -10  14  12      615.84      674.94    104.46 o
  -8  14  12       26.66      -10.69     55.09 o
  -6  14  12     2559.33     2382.14    103.42 o
  -4  14  12     2603.42     2871.58    116.85 o
  -2  14  12     1836.45     1715.95     94.48 o
   0  14  12       24.83       -4.93     51.31 o
   2  14  12     1094.37     1176.19     96.73 o
   4  14  12      461.01      503.63     79.51 o
   6  14  12      198.62      165.25    158.61 o
   8  14  12      994.50      857.79    137.78 o
 -13  15  12       13.77       73.70    118.56 o
 -11  15  12        3.05      -13.02     71.55 o
  -9  15  12      305.68      158.17     62.71 o
  -7  15  12     1322.89     1250.24     80.72 o
  -5  15  12     1974.77     2354.49    108.12 o
  -3  15  12       26.95       -7.54     45.52 o
  -1  15  12      224.41      172.05     53.67 o
   1  15  12       61.20      163.56     64.86 o
   3  15  12      569.40      566.19     83.61 o
   5  15  12       28.07      -71.34     71.34 o
   7  15  12       66.98       23.10     85.74 o
 -12  16  12      112.70      115.35    131.37 o
 -10  16  12       76.06      105.74    118.56 o
  -8  16  12      797.62      851.39     90.50 o
  -6  16  12       20.97      139.58     57.81 o
  -4  16  12      553.47      701.19     69.86 o
  -2  16  12     1728.15     1754.06     99.26 o
   0  16  12      319.29      296.90     69.48 o
   2  16  12      341.17      276.21    189.05 o
   4  16  12       13.37      -72.40     72.40 o
   6  16  12      143.23      124.97     90.63 o
 -11  17  12      518.42      849.12    176.23 o
  -9  17  12     2719.10     2270.54    160.00 o
  -7  17  12      795.79      978.18     89.90 o
  -5  17  12     2329.33     2461.10    199.44 o
  -3  17  12       11.23      -34.14     55.97 o
  -1  17  12     1640.12     1698.67    116.43 o
   1  17  12      913.26     1019.63    120.02 o
   3  17  12      147.41      337.37     91.58 o
   5  17  12     1633.29     1530.17    149.08 o
 -10  18  12      345.01      467.82    160.21 o
  -8  18  12      776.54      959.33    121.35 o
  -6  18  12        3.86       29.60     57.91 o
  -4  18  12      233.34      219.78     73.57 o
  -2  18  12      552.74      628.24     86.08 o
   0  18  12      267.72      291.66    108.94 o
   2  18  12      699.41      715.17    136.18 o
   4  18  12      209.54      159.66     92.81 o
  -7  19  12       63.51       34.53     81.47 o
  -5  19  12      205.13      263.49     72.51 o
  -3  19  12      210.29      245.60     72.06 o
  -1  19  12       15.67      -60.07     60.07 o
   1  19  12      510.61      789.66    119.83 o
 -19   1  13     1508.61     1640.98    174.42 o
 -17   1  13      589.20      839.19    246.73 o
 -15   1  13      141.39       50.16     84.94 o
 -13   1  13      431.48      397.16     61.60 o
 -11   1  13     5565.48     5228.17    148.39 o
  -9   1  13     1423.22     1463.38    103.14 o
  -7   1  13     4393.69     4144.78     91.16 o
  -5   1  13      132.02      135.71     28.18 o
  -3   1  13     3294.77     3269.48     69.72 o
  -1   1  13     1234.28     1149.99     43.73 o
   1   1  13      111.08      154.09     26.67 o
   3   1  13     4658.72     4481.92     88.16 o
   5   1  13      576.10      492.07     38.85 o
   7   1  13     3308.63     3305.27    142.74 o
   9   1  13     1842.35     1555.59    103.60 o
  11   1  13       22.58      -34.04     63.39 o
  13   1  13      362.62      248.92    141.75 o
 -20   2  13     1150.03     1115.43    181.04 o
 -18   2  13      282.07      195.46    108.47 o
 -16   2  13     1335.05     1569.01    176.23 o
 -14   2  13      899.36     1129.38    126.82 o
 -12   2  13     1960.44     1942.60    102.48 o
 -10   2  13     9657.47     9541.94    206.98 o
  -8   2  13      404.36      362.19     53.15 o
  -6   2  13      607.41      604.43     47.91 o
  -4   2  13      686.96      789.78     43.54 o
  -2   2  13     1193.33     1017.82     44.26 o
   0   2  13     1883.84     1764.33     55.32 o
   2   2  13      472.28      537.83     36.27 o
   4   2  13     1894.01     1895.35     61.51 o
   6   2  13     1265.23     1390.12     85.66 o
   8   2  13      426.42      455.13     62.82 o
  10   2  13     2492.92     2571.85    120.61 o
  12   2  13       26.73       -6.79     69.41 o
 -19   3  13      171.98       17.84    136.18 o
 -17   3  13       71.81      110.05     95.08 o
 -15   3  13       13.75       13.58     80.41 o
 -13   3  13      853.26      935.69     80.42 o
 -11   3  13      212.88      191.39     53.46 o
  -9   3  13      248.02      476.91     80.32 o
  -7   3  13       10.14       29.88     25.75 o
  -5   3  13       96.22       85.77     29.88 o
  -3   3  13     1986.21     2220.23     63.59 o
  -1   3  13        1.31       -2.89     22.06 o
   1   3  13       18.31       30.69     24.95 o
   3   3  13      764.62      858.00     44.50 o
   5   3  13      223.89      277.55     51.09 o
   7   3  13        8.87      -44.49     44.49 o
   9   3  13      161.26      180.94     57.46 o
  11   3  13        5.30      -59.38     59.38 o
 -18   4  13       10.10       28.84     96.27 o
 -16   4  13      209.72      252.37     99.00 o
 -14   4  13      107.53      154.06     84.94 o
 -12   4  13      245.94      463.85     64.73 o
 -10   4  13     3426.43     4052.41    128.16 o
  -8   4  13      247.92      255.86     50.45 o
  -6   4  13     2068.30     2211.49     68.49 o
  -4   4  13      729.06      806.53     44.49 o
  -2   4  13      171.25       82.45     25.42 o
   0   4  13     1488.64     1938.82     59.32 o
   2   4  13      501.57      510.81     37.56 o
   4   4  13     2082.48     2027.56    102.21 o
   6   4  13      388.18      257.76     62.86 o
   8   4  13      132.49       92.48     58.89 o
  10   4  13     1101.05     1143.12    116.12 o
  12   4  13       83.51      -32.40     81.19 o
 -19   5  13      468.71      500.97    126.82 o
 -17   5  13     2185.67     2095.67    180.03 o
 -15   5  13       38.08      -16.20     80.41 o
 -13   5  13      958.83     1046.92    122.29 o
 -11   5  13      467.12      429.70     63.09 o
  -9   5  13     1039.75      968.66     82.32 o
  -7   5  13     3716.22     3805.34     88.42 o
  -5   5  13      673.33      586.37     40.77 o
  -3   5  13     1191.62     1234.45     52.55 o
  -1   5  13      459.14      436.07     33.59 o
   1   5  13      395.84      388.68     34.13 o
   3   5  13     1727.05     1683.50     81.56 o
   5   5  13      146.96      155.56     63.85 o
   7   5  13      159.68      273.60     63.99 o
   9   5  13      712.44      711.95     86.68 o
  11   5  13      589.49      865.42     97.15 o
 -18   6  13      237.59      414.95    115.55 o
 -16   6  13     1262.76     1195.42    140.42 o
 -14   6  13       75.42       -2.37     77.95 o
 -12   6  13      127.20      183.31     65.13 o
 -10   6  13     1596.81     1763.92     94.94 o
  -8   6  13       24.03      -20.91     35.33 o
  -6   6  13     2965.74     3432.11     78.66 o
  -4   6  13      100.57       93.84     29.55 o
  -2   6  13      286.25      507.43     34.80 o
   0   6  13     2985.77     3468.61     92.22 o
   2   6  13     1725.30     1783.46    102.84 o
   4   6  13     2730.80     2770.04    164.26 o
   6   6  13       40.55      -18.39     52.31 o
   8   6  13       14.37       77.08     56.91 o
  10   6  13       94.65      -39.32     60.68 o
  12   6  13      409.61      380.26     89.37 o
 -19   7  13      183.52      137.78    153.80 o
 -17   7  13      112.09      -33.88     89.87 o
 -15   7  13       44.94       58.84     86.15 o
 -13   7  13      346.77      211.95     84.94 o
 -11   7  13      123.56      109.11     59.74 o
  -9   7  13      273.25      267.09     62.84 o
  -7   7  13      105.98      173.23     37.34 o
  -5   7  13        0.25        7.42     28.32 o
  -3   7  13      229.16       96.53     29.19 o
  -1   7  13       20.98       58.73     27.51 o
   1   7  13       37.27      -19.79     43.90 o
   3   7  13      477.47      702.56     75.29 o
   5   7  13        5.64       24.89     52.61 o
   7   7  13      536.56      647.83     81.02 o
   9   7  13       50.95      -53.59     53.59 o
  11   7  13      123.60      168.51    103.78 o
 -18   8  13       49.60       53.18    104.15 o
 -16   8  13     1882.67     1923.94    314.02 o
 -14   8  13      353.21      334.25     97.11 o
 -12   8  13     1584.86     1719.14    146.44 o
 -10   8  13     1396.85     1299.59    100.29 o
  -8   8  13      242.24      262.63     49.41 o
  -6   8  13     1741.40     1775.14     67.95 o
  -4   8  13      948.06     1002.93     60.83 o
  -2   8  13        5.89      -20.96     30.26 o
   0   8  13      506.38      356.06     51.15 o
   2   8  13        5.90       28.72     73.99 o
   4   8  13      804.30      936.22     89.36 o
   6   8  13     1483.74     1459.32    105.86 o
   8   8  13       15.39      -39.77     58.82 o
  10   8  13      903.50      814.41     97.21 o
 -17   9  13     2346.51     2004.03    181.22 o
 -15   9  13      380.14      184.45     98.54 o
 -13   9  13      559.97      578.09    107.46 o
 -11   9  13      144.75      215.32    104.14 o
  -9   9  13     1586.44     1745.48    109.89 o
  -7   9  13     1674.88     2100.91     99.00 o
  -5   9  13      413.54      471.64     49.01 o
  -3   9  13     5330.27     5626.75    127.92 o
  -1   9  13     1848.42     1956.17     84.29 o
   1   9  13     1216.35     1217.77     90.61 o
   3   9  13     2113.19     2765.88    132.87 o
   5   9  13      102.22       11.30     56.59 o
   7   9  13      527.81      420.34     77.78 o
   9   9  13      171.66      -10.80     66.26 o
  11   9  13      214.04      232.99     94.43 o
 -16  10  13      755.77      622.26    119.83 o
 -14  10  13        2.06      -61.19     81.47 o
 -12  10  13      246.48      286.25    105.74 o
 -10  10  13      164.44      201.87    112.15 o
  -8  10  13     1536.36     1434.59     84.92 o
  -6  10  13      782.87      539.65     65.87 o
  -4  10  13       34.17      -14.56     34.70 o
  -2  10  13       52.44       10.64     36.25 o
   0  10  13      315.44      537.68     67.77 o
   2  10  13     1003.33      682.45     92.88 o
   4  10  13      133.90       92.52     57.29 o
   6  10  13     1062.90      878.64     91.83 o
   8  10  13        9.27       12.43     63.39 o
  10  10  13      276.59      274.47    103.07 o
 -17  11  13      671.13      749.79    185.85 o
 -15  11  13       49.40      124.97    140.99 o
 -13  11  13     1167.83     1159.93    192.25 o
 -11  11  13       44.11      -60.88    108.94 o
  -9  11  13     1773.02     1520.30    134.68 o
  -7  11  13       32.28      -13.77     49.12 o
  -5  11  13      390.43      325.09     47.22 o
  -3  11  13      112.29       72.85     39.63 o
  -1  11  13      973.15      845.50     70.72 o
   1  11  13       44.12       87.55     56.69 o
   3  11  13      899.66      935.45     89.52 o
   5  11  13      399.24      303.86     70.44 o
   7  11  13     1332.32     1308.77    107.27 o
   9  11  13      148.60      125.86     89.30 o
 -16  12  13     1826.96     1387.43    224.30 o
 -14  12  13     1368.63     1493.17    224.30 o
 -12  12  13      154.59      134.58    128.17 o
 -10  12  13     2080.63     2408.81    171.05 o
  -8  12  13       57.46      -39.00     51.61 o
  -6  12  13     1662.19     1963.33     94.37 o
  -4  12  13     1247.20     1363.88     82.05 o
  -2  12  13      713.18      966.53    100.03 o
   0  12  13      335.90      457.66     82.19 o
   2  12  13     1231.37     1164.18     97.15 o
   4  12  13     1444.29     1359.19    105.42 o
   6  12  13     1672.80     1883.23    160.21 o
   8  12  13      340.65      418.25    107.60 o
 -15  13  13       37.38     -115.35    115.35 o
 -13  13  13      479.35      461.41    163.42 o
 -11  13  13       13.07       73.70    115.35 o
  -9  13  13      999.70      956.31    152.20 o
  -7  13  13       73.64       91.47     58.34 o
  -5  13  13       40.91      -26.40     44.29 o
  -3  13  13     1108.24      854.32     72.96 o
  -1  13  13       15.45        3.82     45.60 o
   1  13  13       34.05      -34.03     89.59 o
   3  13  13     3492.33     2905.90    141.09 o
   5  13  13        0.45      -43.49     76.14 o
   7  13  13      709.99      656.45    115.88 o
 -14  14  13       48.07       28.84    137.78 o
 -12  14  13       24.77       99.33    124.97 o
 -10  14  13       30.14      -41.66    105.74 o
  -8  14  13      719.23      696.94     84.39 o
  -6  14  13     2077.23     2011.24    100.32 o
  -4  14  13       10.27       12.91     46.38 o
  -2  14  13      735.26      680.14     69.72 o
   0  14  13     1225.68     1074.07     94.88 o
   2  14  13        0.57      -59.55     72.36 o
   4  14  13        1.82      106.30     82.37 o
   6  14  13      134.76      213.97     91.24 o
 -13  15  13     1592.48     2012.26    256.34 o
 -11  15  13      485.87      512.68    153.80 o
  -9  15  13      202.31      275.56    137.78 o
  -7  15  13     4403.57     4539.32    342.85 o
  -5  15  13      167.09       78.20     51.83 o
  -3  15  13     2494.93     3106.56    126.92 o
  -1  15  13      774.28      875.40     91.68 o
   1  15  13     1160.86     1152.28    124.06 o
   3  15  13      460.40      708.58    112.00 o
   5  15  13       60.34       31.65     81.56 o
 -10  16  13      692.67      836.31    179.44 o
  -8  16  13      772.69      749.78    113.06 o
  -6  16  13     2290.82     2379.78    127.35 o
  -4  16  13      331.08      260.98     91.72 o
  -2  16  13      222.39      176.89     65.58 o
   0  16  13      444.62      433.99     77.63 o
   2  16  13      115.99      107.67     82.12 o
   4  16  13      515.36      709.64    190.65 o
  -9  17  13        0.15       32.04    128.17 o
  -7  17  13       32.82       56.07     79.30 o
  -5  17  13       67.49       65.49     64.10 o
  -3  17  13       56.75        5.72     80.22 o
  -1  17  13      287.45      286.96     76.73 o
   1  17  13       17.48       15.63     88.12 o
   3  17  13      117.09       28.84    112.15 o
  -6  18  13      147.62      234.14     95.08 o
  -4  18  13       28.31      -47.71     60.64 o
  -2  18  13       12.33      -58.36     60.36 o
   0  18  13      878.36      824.25    116.27 o
 -18   0  14      107.15      371.69    173.03 o
 -16   0  14      694.43     1127.89    195.46 o
 -14   0  14      257.33      214.68    124.97 o
 -12   0  14     3795.32     4024.01    193.23 o
 -10   0  14     1544.82     1272.24    166.62 o
  -8   0  14     1220.77     1947.84    352.47 o
  -6   0  14      286.80      619.40     67.65 o
  -4   0  14     1019.67     1058.02     67.12 o
  -2   0  14     3730.81     4002.11    102.21 o
   0   0  14      132.03       46.29     38.34 o
   2   0  14     1866.36     1724.96     75.67 o
   4   0  14      480.86      320.21     77.76 o
   6   0  14      499.76      525.76     70.96 o
   8   0  14     2339.63     2196.06    169.82 o
  10   0  14      174.09      207.34    144.19 o
 -19   1  14       50.64       54.37    129.77 o
 -17   1  14        6.18        0.11     95.08 o
 -15   1  14      286.89      311.02    101.66 o
 -13   1  14      554.03      324.37    131.37 o
 -11   1  14     1392.55     1413.03     89.92 o
  -9   1  14     1140.77      886.40     72.29 o
  -7   1  14        8.07       -1.19     42.07 o
  -5   1  14      313.13       87.02     30.83 o
  -3   1  14      313.93      187.91     28.35 o
  -1   1  14      113.25       47.18     24.92 o
   1   1  14     1665.53     2074.13     59.65 o
   3   1  14      460.87      558.83     39.49 o
   5   1  14      512.12      568.79     54.96 o
   7   1  14      228.94      219.77     56.31 o
   9   1  14      146.99      240.32     76.45 o
  11   1  14      327.32      234.54     71.08 o
 -18   2  14      274.75       76.90    104.22 o
 -16   2  14       45.66       15.08     88.02 o
 -14   2  14       58.79      205.43     90.54 o
 -12   2  14      363.42      194.16     68.25 o
 -10   2  14      616.37      768.08     72.15 o
  -8   2  14       78.59      -23.70     41.71 o
  -6   2  14     1004.46      639.55     42.76 o
  -4   2  14      149.08      190.73     30.07 o
  -2   2  14      860.11      656.35     40.60 o
   0   2  14       39.81       48.02     25.90 o
   2   2  14        4.58      -26.49     26.49 o
   4   2  14      349.36      487.27     47.77 o
   6   2  14        1.55      -13.87     56.42 o
   8   2  14      345.08      485.51     69.37 o
  10   2  14       36.98       25.15     71.42 o
 -17   3  14      295.23      265.73    112.14 o
 -15   3  14     1334.45     1386.96    149.49 o
 -13   3  14     1427.80     2026.56    261.15 o
 -11   3  14     6497.48     5838.22    161.52 o
  -9   3  14     2153.56     2329.78    108.38 o
  -7   3  14      367.84      615.00     62.17 o
  -5   3  14     2975.52     4203.96     89.45 o
  -3   3  14     1244.04     1627.55     56.83 o
  -1   3  14     1870.82     1850.84     60.32 o
   1   3  14     1997.69     1915.37     59.80 o
   3   3  14     1464.36     1517.34     78.04 o
   5   3  14       47.67        7.75     42.11 o
   7   3  14      448.52      403.32     97.33 o
   9   3  14      538.70      573.91     85.29 o
  11   3  14     1867.66     2001.49    171.05 o
 -18   4  14      958.33      793.08    137.06 o
 -16   4  14      208.52       91.70     93.87 o
 -14   4  14      811.12     1101.40    134.80 o
 -12   4  14     3090.57     3095.53    172.90 o
 -10   4  14      186.80      212.52     55.29 o
  -8   4  14     1593.08     1218.19     79.91 o
  -6   4  14      603.53      347.35     37.92 o
  -4   4  14     2942.57     3094.94     79.11 o
  -2   4  14     1951.46     1976.50     60.39 o
   0   4  14      119.60       96.94     27.56 o
   2   4  14     3241.13     3544.25     99.85 o
   4   4  14       85.35      119.10     43.77 o
   6   4  14       18.56       39.56     54.28 o
   8   4  14     2171.04     2282.77    132.33 o
  10   4  14        6.03      -62.15     62.15 o
 -17   5  14       50.67       55.56     99.38 o
 -15   5  14      245.83      263.58     99.62 o
 -13   5  14       70.57       69.88     92.92 o
 -11   5  14        3.26       16.74     58.97 o
  -9   5  14        8.34      -38.35     44.74 o
  -7   5  14       25.71      -34.87     34.87 o
  -5   5  14     1255.56     1604.52     61.94 o
  -3   5  14     3061.55     2758.80     68.91 o
  -1   5  14     1260.69      906.72     44.72 o
   1   5  14      254.67      324.84     67.52 o
   3   5  14      228.23      122.17     47.06 o
   5   5  14      562.95      526.21     79.13 o
   7   5  14       68.49       76.46     58.42 o
   9   5  14      210.10      312.30     76.24 o
 -18   6  14       62.84      -38.45    144.19 o
 -16   6  14        9.99      -76.94     86.01 o
 -14   6  14        8.09       41.92     82.49 o
 -12   6  14      870.93      924.19    118.81 o
 -10   6  14      199.32      118.38     62.41 o
  -8   6  14     2303.53     2602.16    106.76 o
  -6   6  14       13.30       71.70     31.84 o
  -4   6  14      107.20       83.58     31.72 o
  -2   6  14       58.22       44.92     29.26 o
   0   6  14      462.85      256.61     45.07 o
   2   6  14      607.63      544.47     66.60 o
   4   6  14       34.72       -4.63     54.73 o
   6   6  14      220.64      204.88     65.96 o
   8   6  14      891.70     1066.18    100.86 o
  10   6  14       11.32      -63.27     63.27 o
 -17   7  14      193.09      241.82    106.42 o
 -15   7  14      260.25      346.89    147.39 o
 -13   7  14     1449.13     1450.42    143.22 o
 -11   7  14     1852.57     2052.46    192.25 o
  -9   7  14     1199.87     1205.14    165.02 o
  -7   7  14      381.72      494.30     47.44 o
  -5   7  14     3151.19     3143.32     87.67 o
  -3   7  14      664.38      520.03     42.93 o
  -1   7  14     2007.61     2649.40     91.31 o
   1   7  14     2094.62     2155.84    100.63 o
   3   7  14      221.40      208.37     60.68 o
   5   7  14     1133.90     1245.99    133.57 o
   7   7  14      209.57       76.96     89.11 o
   9   7  14      699.05      697.03     93.28 o
 -16   8  14       13.25       99.33     97.43 o
 -14   8  14       51.81      -16.40     86.01 o
 -12   8  14     2064.12     1984.16    243.52 o
 -10   8  14      111.92       56.88     72.08 o
  -8   8  14       27.11      -35.85     58.49 o
  -6   8  14       31.52       48.14     43.56 o
  -4   8  14        3.69      -16.03     34.50 o
  -2   8  14      172.64       46.70     39.16 o
   0   8  14      234.10      363.86     48.55 o
   2   8  14       98.50       16.48     52.88 o
   4   8  14      440.05      262.30     65.25 o
   6   8  14        9.02      -58.07     58.44 o
   8   8  14       34.97       97.20     68.95 o
 -15   9  14      904.62     1149.84    142.69 o
 -13   9  14       22.45      166.74     90.54 o
 -11   9  14      379.17      378.10    137.78 o
  -9   9  14      289.96      273.96     79.23 o
  -7   9  14      236.95      141.40     54.51 o
  -5   9  14      578.05      599.25     60.56 o
  -3   9  14        0.77       30.47     38.29 o
  -1   9  14       11.44      -33.25     36.38 o
   1   9  14        2.50       38.34     51.68 o
   3   9  14        2.20      -34.29     55.31 o
   5   9  14      120.09      253.78     69.94 o
   7   9  14       23.98      -58.49     58.49 o
   9   9  14       67.23       34.40     85.74 o
 -14  10  14      756.35      980.50    198.66 o
 -12  10  14     1483.61     1560.46    214.68 o
 -10  10  14      194.42      160.94     78.43 o
  -8  10  14     1295.91     1666.19    141.88 o
  -6  10  14     1484.34     1246.48     98.33 o
  -4  10  14      320.59      617.10     62.23 o
  -2  10  14     2012.19     1877.98     96.46 o
   0  10  14      109.27       89.23     49.34 o
   2  10  14     3576.84     3491.14    155.23 o
   4  10  14      347.90      279.50     70.10 o
   6  10  14      240.64      333.58    126.57 o
   8  10  14     1024.91     1163.58    137.78 o
 -15  11  14     1004.78     1422.68    227.50 o
 -13  11  14       43.24      -57.68    108.94 o
 -11  11  14      336.70       80.11    115.35 o
  -9  11  14       23.43       97.18     71.55 o
  -7  11  14        1.54        6.45     53.18 o
  -5  11  14     4357.34     4444.76    131.24 o
  -3  11  14       34.42       58.10     46.78 o
  -1  11  14     1132.82      870.88     86.49 o
   1  11  14     1553.42     1452.11    105.33 o
   3  11  14        2.33      -54.94     54.94 o
   5  11  14      436.01      352.51     96.72 o
   7  11  14      337.82      376.01    108.94 o
 -14  12  14      126.92      121.76    134.58 o
 -12  12  14        8.14        3.20    112.15 o
 -10  12  14       46.62       64.08    115.35 o
  -8  12  14      328.70      205.73     82.68 o
  -6  12  14      170.10      105.37     62.21 o
  -4  12  14      305.95      214.45     53.77 o
  -2  12  14       13.02      -43.04     44.92 o
   0  12  14      494.35      401.51     62.28 o
   2  12  14     1518.32     1362.61    106.39 o
   4  12  14        0.54       20.20     96.13 o
   6  12  14       58.84      -31.18     75.88 o
 -13  13  14      184.51       80.11    131.37 o
 -11  13  14       76.08      -99.33    108.94 o
  -9  13  14      865.71     1015.74    182.64 o
  -7  13  14      116.49      207.06     83.47 o
  -5  13  14     1415.24     1638.12    113.77 o
  -3  13  14      356.92      233.93     56.31 o
  -1  13  14     1614.05     1607.03     96.60 o
   1  13  14     1368.19     1112.91    120.02 o
   3  13  14        2.29       19.23     76.90 o
   5  13  14     1052.64     1132.04    128.17 o
 -12  14  14     1363.07     1214.41    205.07 o
 -10  14  14      183.38      394.12    147.39 o
  -8  14  14     1262.27     1204.79    201.87 o
  -6  14  14      596.96      829.52    115.49 o
  -4  14  14       31.04      -11.32     57.85 o
  -2  14  14      259.31      243.35     66.14 o
   0  14  14      800.49      829.22     93.73 o
   2  14  14      736.53      707.75    111.32 o
   4  14  14      449.03      416.29    104.46 o
  -9  15  14      113.78      304.40    140.99 o
  -7  15  14        1.61       31.40     78.91 o
  -5  15  14       70.09       32.70     60.54 o
  -3  15  14       39.07       46.62     61.68 o
  -1  15  14       24.21      -23.82     58.06 o
   1  15  14       47.83       57.09    124.97 o
   3  15  14      341.66      335.82    102.54 o
  -8  16  14      856.29     1057.40    198.66 o
  -6  16  14       19.16      -21.32     77.95 o
  -4  16  14      151.17      154.45     94.56 o
  -2  16  14      440.85      448.71    117.03 o
   0  16  14       83.59       83.73     67.62 o
 -17   1  15      301.50      177.62    110.55 o
 -15   1  15       18.54       74.25     91.74 o
 -13   1  15     2499.87     2880.14    262.75 o
 -11   1  15       92.24      164.77     86.01 o
  -9   1  15       38.28      -19.76     48.18 o
  -7   1  15     1234.00     1548.59     90.83 o
  -5   1  15      788.07      811.76     45.73 o
  -3   1  15     1535.42     1737.39     57.77 o
  -1   1  15      945.21      940.71     44.91 o
   1   1  15        5.07       -7.15     24.51 o
   3   1  15      671.78      760.14     46.37 o
   5   1  15      139.78      108.82     51.31 o
   7   1  15      809.32      610.27     91.83 o
   9   1  15      802.65      796.04     87.82 o
 -16   2  15      604.95      941.38    143.75 o
 -14   2  15     1055.86      929.16    130.27 o
 -12   2  15     1828.54     1847.91    155.19 o
 -10   2  15      116.05      226.95     68.81 o
  -8   2  15      262.62      190.51     53.05 o
  -6   2  15      670.99      648.43     50.60 o
  -4   2  15     3586.00     3509.63     74.37 o
  -2   2  15      340.06      349.51     35.47 o
   0   2  15     1003.54     1156.59     51.93 o
   2   2  15     1104.37     1087.59     63.49 o
   4   2  15      361.16      390.78     70.26 o
   6   2  15      477.26      289.34     61.85 o
   8   2  15      123.85      212.18    233.91 o
 -17   3  15      377.37      314.51    117.56 o
 -15   3  15        0.04       60.69    192.25 o
 -13   3  15     1869.43     1243.42    140.42 o
 -11   3  15      275.93      189.48     88.12 o
  -9   3  15      301.06      254.48     65.86 o
  -7   3  15       22.45      -29.88     43.51 o
  -5   3  15      410.31      554.13     41.17 o
  -3   3  15      587.45      863.33     47.03 o
  -1   3  15       15.35      -16.15     26.71 o
   1   3  15       24.87       -5.05     33.53 o
   3   3  15     1483.00     1571.84     87.92 o
   5   3  15       49.46      -13.47     54.48 o
   7   3  15     1141.55     1231.07    104.15 o
   9   3  15       19.53      -85.74     85.74 o
 -16   4  15        2.87       52.89     96.11 o
 -14   4  15       37.10       26.82     91.74 o
 -12   4  15      881.14      859.00    117.75 o
 -10   4  15     2692.54     3027.55    159.46 o
  -8   4  15      305.59      451.60     62.78 o
  -6   4  15     1381.45     1882.84     78.52 o
  -4   4  15      296.87      308.19     35.17 o
  -2   4  15      333.30      539.63     40.20 o
   0   4  15       89.57      105.97     40.20 o
   2   4  15      666.15      752.37     67.54 o
   4   4  15       18.97      -41.89     41.89 o
   6   4  15      164.58      166.93     68.11 o
   8   4  15       64.50      196.07     69.57 o
 -17   5  15      345.22      493.45    127.88 o
 -15   5  15      118.30      199.09    101.28 o
 -13   5  15      390.91      272.90     93.84 o
 -11   5  15     1794.55     1514.84    171.43 o
  -9   5  15      605.95      832.55    126.26 o
  -7   5  15     4038.61     3639.84    113.77 o
  -5   5  15        0.64        3.78     31.35 o
  -3   5  15     3909.31     3445.64     93.69 o
  -1   5  15      966.24     1088.52     78.09 o
   1   5  15     2547.25     2260.96     91.55 o
   3   5  15       16.52       26.59     44.87 o
   5   5  15      865.38      899.42     84.35 o
   7   5  15      337.80      164.71     71.80 o
 -16   6  15      245.51      135.45    107.60 o
 -14   6  15      431.14      445.76    111.73 o
 -12   6  15       10.52      -38.45     79.30 o
 -10   6  15     1063.05     1350.23    107.08 o
  -8   6  15      554.86      535.59     67.34 o
  -6   6  15     2115.26     2018.25     86.33 o
  -4   6  15      884.58     1025.95     54.01 o
  -2   6  15      202.34      213.30     44.67 o
   0   6  15     1084.64     1016.88     68.46 o
   2   6  15       29.65       40.68     44.03 o
   4   6  15        5.78       -2.86     46.84 o
   6   6  15      711.84      759.92     92.46 o
   8   6  15      133.73      168.59     70.93 o
 -15   7  15        0.25      -36.85     90.63 o
 -13   7  15      161.25      103.22    182.64 o
 -11   7  15      808.44      867.98    168.22 o
  -9   7  15      343.69      267.98    128.17 o
  -7   7  15       66.03       54.25     67.92 o
  -5   7  15     1385.79     1373.92     85.83 o
  -3   7  15      244.91      420.85     49.91 o
  -1   7  15      202.44      232.06     46.47 o
   1   7  15       94.20      115.94     44.31 o
   3   7  15        6.85      -36.05     52.56 o
   5   7  15       51.00       60.32     61.32 o
   7   7  15        4.31      -57.95     57.95 o
 -14   8  15     1197.34     1168.06    243.52 o
 -12   8  15        5.98      -67.29    108.94 o
 -10   8  15      870.71      624.83    157.01 o
  -8   8  15      385.85      319.08    142.59 o
  -6   8  15      831.11      659.12     77.34 o
  -4   8  15     1135.73     1142.15     78.89 o
  -2   8  15      291.13      238.79     52.90 o
   0   8  15     1937.46     1818.82     97.41 o
   2   8  15       59.98        8.14    112.94 o
   4   8  15      605.08      404.71     76.53 o
   6   8  15      879.00     1003.73    106.30 o
 -13   9  15      929.75     1156.73    201.87 o
 -11   9  15     1398.96     1791.17    230.71 o
  -9   9  15      209.75      429.99     96.99 o
  -7   9  15     3758.01     4164.97    341.25 o
  -5   9  15      135.58      101.99     60.07 o
  -3   9  15     1428.77     1643.79     92.88 o
  -1   9  15       46.06       82.11     48.67 o
   1   9  15      601.98      755.99     79.55 o
   3   9  15     2032.00     2362.81    134.27 o
   5   9  15       27.74       -6.93     76.94 o
   7   9  15      412.47      660.07    163.42 o
 -14  10  15       41.22      115.35    137.78 o
 -12  10  15      262.94      307.61    150.60 o
 -10  10  15       88.58      179.44    121.76 o
  -8  10  15       92.16      125.75     76.97 o
  -6  10  15       28.13       17.55     57.88 o
  -4  10  15      291.26      198.34     53.50 o
  -2  10  15        5.79       16.59     48.66 o
   0  10  15      343.76      248.77     58.80 o
   2  10  15        2.11      -28.53     57.95 o
   4  10  15      200.37      543.27    103.07 o
   6  10  15        0.53       20.26     99.33 o
 -13  11  15      521.38      730.57    179.44 o
 -11  11  15       60.74      131.37    124.97 o
  -9  11  15      187.20      150.60    131.37 o
  -7  11  15      814.36     1143.91    185.85 o
  -5  11  15      114.82      106.78     90.12 o
  -3  11  15      953.17     1043.18     79.78 o
  -1  11  15      409.33      419.84     64.41 o
   1  11  15       70.11       84.69     59.74 o
   3  11  15     2287.62     2750.12    320.42 o
   5  11  15      193.05      158.61     92.90 o
 -10  12  15       79.11      198.66    134.58 o
  -8  12  15      459.22      656.87    166.62 o
  -6  12  15       21.97      -65.69     72.50 o
  -4  12  15      732.71      760.15     83.00 o
  -2  12  15        1.28       63.26     59.02 o
   0  12  15      184.49      278.32     73.91 o
   2  12  15     1230.50      909.43    118.16 o
   4  12  15      523.47      596.14    111.02 o
  -9  13  15      436.22      612.01    163.42 o
  -7  13  15      671.35      833.10    173.03 o
  -5  13  15      225.83      129.47     83.47 o
  -3  13  15       14.48       50.53     59.81 o
  -1  13  15        2.41      -57.85     57.85 o
   1  13  15       87.67        5.04     62.84 o
   3  13  15      515.48      560.74    140.99 o
  -8  14  15        1.17       51.27    124.97 o
  -6  14  15       45.11       80.46     81.47 o
  -4  14  15       50.29      -14.86     78.14 o
  -2  14  15       16.14      -57.88     57.99 o
   0  14  15        6.48      -37.61     61.17 o
  -5  15  15        1.08       22.43    115.35 o
  -3  15  15      522.80      559.82    101.28 o
 -16   0  16       14.31      -51.27    124.97 o
 -14   0  16       80.17      310.81    147.39 o
 -12   0  16      125.69      288.38    150.60 o
 -10   0  16     1572.78     1608.53    211.48 o
  -8   0  16      682.00     1018.95    169.82 o
  -6   0  16     1642.13     1957.47    143.57 o
  -4   0  16       14.58      -19.91     40.80 o
  -2   0  16     2278.57     2996.83    106.04 o
   0   0  16      205.80      372.35     49.52 o
   2   0  16        8.93      -57.81     57.81 o
   4   0  16       45.70       24.52     94.90 o
   6   0  16       44.95       29.02     79.20 o
 -15   1  16      106.53      132.77     98.54 o
 -13   1  16        1.14       62.46     88.96 o
 -11   1  16      942.58     1118.29    133.68 o
  -9   1  16      993.24      710.97    108.68 o
  -7   1  16        4.72        7.05     48.00 o
  -5   1  16     1458.60     1587.11     73.12 o
  -3   1  16      470.09      435.81     37.55 o
  -1   1  16      541.94      441.04     38.47 o
   1   1  16      586.34      408.62     43.12 o
   3   1  16      178.37       32.63     40.96 o
   5   1  16      658.39      812.87     81.94 o
   7   1  16      288.26      293.31     77.73 o
 -16   2  16        3.39      -94.52     94.52 o
 -14   2  16      237.20      370.32    112.15 o
 -12   2  16     1312.61     1184.10    134.45 o
 -10   2  16      608.25      534.13    132.98 o
  -8   2  16        2.43       28.66     57.44 o
  -6   2  16        4.41       17.07     40.25 o
  -4   2  16       58.37       22.32     29.12 o
  -2   2  16        3.28      -11.85     27.83 o
   0   2  16        3.70      -32.12     32.12 o
   2   2  16        5.63      -14.96     40.84 o
   4   2  16        0.79      -30.73     54.48 o
   6   2  16       24.32      -56.38     83.74 o
 -15   3  16      220.37      358.36    115.35 o
 -13   3  16      837.07      914.74    132.53 o
 -11   3  16     1524.54     1726.52    156.48 o
  -9   3  16      590.37      709.14    111.02 o
  -7   3  16      235.41      163.06     53.04 o
  -5   3  16     3720.77     3887.75     94.08 o
  -3   3  16       17.63        0.99     27.74 o
  -1   3  16      236.19      330.67     50.08 o
   1   3  16     1174.86     1548.93     81.70 o
   3   3  16        5.89       19.04     47.32 o
   5   3  16      374.40      305.92     74.06 o
   7   3  16      273.69      338.32     98.38 o
 -14   4  16      282.53      266.88    109.73 o
 -12   4  16     2498.28     2355.24    180.03 o
 -10   4  16        0.48        3.76     77.95 o
  -8   4  16     1009.08      907.35     79.50 o
  -6   4  16     1060.50     1068.14     80.01 o
  -4   4  16      266.18      195.22     40.57 o
  -2   4  16      983.46      984.35     67.74 o
   0   4  16     1068.71     1027.50     70.20 o
   2   4  16     2146.49     2252.42     98.13 o
   4   4  16       58.09        3.90     60.72 o
   6   4  16      719.34      890.60     95.94 o
 -15   5  16        9.78      -89.48     89.48 o
 -13   5  16      247.74      249.68    102.92 o
 -11   5  16      142.83      322.48    100.81 o
  -9   5  16       43.59      -12.42     73.61 o
  -7   5  16      193.38       89.06     63.29 o
  -5   5  16       17.47       -0.86     37.91 o
  -3   5  16       50.97      -43.23     43.23 o
  -1   5  16        7.66        8.59     45.62 o
   1   5  16      784.40      797.08     75.98 o
   3   5  16      574.20      532.22    184.35 o
   5   5  16        0.41       16.00     64.27 o
 -14   6  16      136.47       93.03     98.38 o
 -12   6  16      401.95      808.49    125.37 o
 -10   6  16       11.23      -89.72    112.15 o
  -8   6  16      963.74     1201.37    102.39 o
  -6   6  16      285.34      393.32     77.60 o
  -4   6  16       10.30      -47.94     47.94 o
  -2   6  16     1165.41     1426.00     88.19 o
   0   6  16       64.93       64.05     49.62 o
   2   6  16      181.84       89.48     51.98 o
   4   6  16      694.24      618.06     83.13 o
   6   6  16        0.34      -77.95     77.95 o
 -13   7  16       30.32      153.80    137.78 o
 -11   7  16      455.71      262.75    137.78 o
  -9   7  16     1111.84     1131.10    192.25 o
  -7   7  16      127.28      168.97     65.51 o
  -5   7  16      399.04      260.50     66.72 o
  -3   7  16      294.42      252.63     55.73 o
  -1   7  16      345.48      211.67     58.27 o
   1   7  16     1557.63     1503.02     96.17 o
   3   7  16       65.14       28.93     59.25 o
   5   7  16     1187.85     1636.53    277.17 o
 -12   8  16       64.12       83.31    128.17 o
 -10   8  16      684.90      531.90    157.01 o
  -8   8  16        2.98     -102.54    102.54 o
  -6   8  16      321.71      397.94    110.55 o
  -4   8  16        4.45       17.24     58.62 o
  -2   8  16       63.06       14.31     49.50 o
   0   8  16        5.13       -6.08     47.62 o
   2   8  16       10.37       60.71     57.76 o
   4   8  16      378.86      305.77     98.54 o
 -11   9  16      157.11      198.66    137.78 o
  -9   9  16       40.71      131.37    121.76 o
  -7   9  16      152.45      195.46    134.58 o
  -5   9  16      226.29      243.94    105.74 o
  -3   9  16      197.31      239.33     66.81 o
  -1   9  16      320.52      345.41     72.87 o
   1   9  16      213.02      387.84     76.99 o
   3   9  16      250.62      279.30     88.02 o
 -10  10  16       40.03       -9.61    115.35 o
  -8  10  16      343.95      211.48    134.58 o
  -6  10  16     1017.17     1208.00    195.46 o
  -4  10  16      154.92       56.29     83.01 o
  -2  10  16      895.53     1024.21    130.17 o
   0  10  16      628.72      569.92    102.61 o
   2  10  16     1391.44     1486.94    117.71 o
  -9  11  16      796.11     1211.20    201.87 o
  -7  11  16        0.27      166.62    131.37 o
  -5  11  16      293.90      273.69     92.15 o
  -3  11  16      102.12      127.85     64.10 o
  -1  11  16        7.02       27.38     57.88 o
   1  11  16      741.28      748.09     93.07 o
  -8  12  16       61.10      121.76    128.17 o
  -6  12  16       28.28       54.47    118.56 o
  -4  12  16      132.01      158.61     90.63 o
  -2  12  16      310.29      369.90     79.28 o
   0  12  16       99.03       35.84     73.87 o
  -5  13  16      467.27      628.03    153.80 o
 -13   1  17     1290.87     1641.02    165.35 o
 -11   1  17        5.61        0.26     82.68 o
  -9   1  17      442.28      735.03    117.56 o
  -7   1  17      579.27      525.57     64.75 o
  -5   1  17       21.97      -41.85     41.85 o
  -3   1  17      195.44      275.84     45.43 o
  -1   1  17     1316.63     1449.24     68.01 o
   1   1  17        1.77      -47.00     47.00 o
   3   1  17      272.90      416.21     69.42 o
 -12   2  17      103.59      105.15     92.56 o
 -10   2  17       25.01       50.20     88.02 o
  -8   2  17      485.05      643.68     85.11 o
  -6   2  17      445.51      561.19     67.06 o
  -4   2  17     1260.36     1498.00     80.41 o
  -2   2  17      305.50      182.40     47.77 o
   0   2  17     1767.47     1845.59     81.58 o
   2   2  17      127.35        7.32     64.96 o
   4   2  17      238.82      233.43     65.39 o
 -13   3  17       25.51        2.35     93.84 o
 -11   3  17        5.09      -17.47     89.72 o
  -9   3  17      210.98      155.51     89.48 o
  -7   3  17      677.70      558.50     80.11 o
  -5   3  17       22.22      -29.59     67.06 o
  -3   3  17        8.66       -0.47     46.11 o
  -1   3  17      560.41      734.05     65.51 o
   1   3  17        0.71      -10.08     48.47 o
   3   3  17       23.41      -35.23     51.42 o
 -12   4  17       36.89       67.88    152.20 o
 -10   4  17      308.81      388.81    105.34 o
  -8   4  17      174.58      125.86     74.57 o
  -6   4  17       96.80        9.39     73.21 o
  -4   4  17     1068.48     1361.06    131.18 o
  -2   4  17       27.09      -46.25     46.25 o
   0   4  17      213.10      249.87     58.26 o
   2   4  17       49.91       49.80     51.76 o
 -11   5  17     1334.65     1531.63    227.50 o
  -9   5  17      516.25      438.98    153.80 o
  -7   5  17      773.11      837.87    115.29 o
  -5   5  17      254.25      134.95     84.91 o
  -3   5  17      469.79      664.76     83.61 o
  -1   5  17     1058.21      955.80     81.00 o
   1   5  17      166.02      219.88     59.47 o
   3   5  17      215.62      210.57     63.46 o
 -12   6  17       26.72        3.20    124.97 o
 -10   6  17      520.45      535.11    163.42 o
  -8   6  17      123.78      -67.29    108.94 o
  -6   6  17      157.90       70.49    115.35 o
  -4   6  17      371.67      378.15     92.15 o
  -2   6  17       18.53       13.71     50.45 o
   0   6  17      655.91      677.07     76.47 o
   2   6  17        2.43       35.73     62.84 o
 -11   7  17       53.68        6.41    131.37 o
  -9   7  17       40.16       57.68    121.76 o
  -7   7  17        1.08      -51.27    108.94 o
  -5   7  17        9.53      227.50    131.37 o
  -3   7  17        2.46      -71.34     71.34 o
  -1   7  17       21.61       10.12     60.68 o
   1   7  17       19.91      -21.83     60.36 o
 -10   8  17      653.93      974.09    195.46 o
  -8   8  17      394.27      362.08    140.99 o
  -6   8  17       76.80      112.15    121.76 o
  -4   8  17      807.94      650.46    157.01 o
  -2   8  17       20.31      -72.02     72.02 o
   0   8  17     1103.79     1144.51    105.97 o
  -7   9  17      532.52      746.59    182.64 o
  -5   9  17      141.08      169.82    131.37 o
  -3   9  17      242.28      413.46    105.74 o
  -1   9  17      222.30      273.92     73.95 o
  -6  10  17        5.61        3.20    115.35 o
  -4  10  17       85.36      -86.51    118.56 o
 -10   0  18      570.37      797.85    182.64 o
  -8   0  18       62.19      -41.34     67.54 o
  -6   0  18     1201.66     1418.02    241.92 o
  -4   0  18        3.25      -73.70     73.70 o
  -2   0  18     1031.25     1413.07    189.05 o
   0   0  18      852.49     1368.21    192.25 o
  -9   1  18        6.73      102.50     90.54 o
  -7   1  18        0.10      104.89     53.86 o
  -5   1  18      103.78      152.69     61.52 o
  -3   1  18      548.84      433.75     90.08 o
  -1   1  18        2.64      -32.75     57.29 o
  -8   2  18      169.78      357.01     74.45 o
  -6   2  18      111.60      224.30    168.22 o
  -4   2  18      442.48      421.42    155.41 o
  -2   2  18       27.21      -49.10     49.10 o
   0   2  18       63.81       -2.18     60.42 o
  -9   3  18      308.73      509.47    157.01 o
  -7   3  18       14.41       12.82    118.56 o
  -5   3  18      549.54      528.70    153.80 o
  -3   3  18      340.68      479.29     99.89 o
  -1   3  18      384.92      311.45     55.35 o
  -8   4  18      862.23     1111.87    205.07 o
  -6   4  18      272.12      413.35    144.19 o
  -4   4  18      125.48      256.34    128.17 o
  -2   4  18      804.81     1158.59    222.69 o
  -7   5  18      204.83       32.04    131.37 o
  -5   5  18        4.22       38.45    118.56 o
  -3   5  18        2.50      -19.23    112.15 o
 
